# Supplementary material for: SARS-CoV-2 from COVID-19 Patients in the Republic of Moldova: Whole-Genome Sequencing Results
Source: Viruses. 2022 Oct 21;14(10):2310. doi: 10.3390/v14102310 (PMC9610950; doi:10.3390/v14102310)
Supplement: Supplementary file 1 [file viruses-14-02310-s001.zip]

Archive with 2 entries (2 files):
- Morozov-GISAID contributors.xlsx
- viruses-1894124-supplementary.pdf
