# Supplementary material for: SARS-CoV-2 from COVID-19 Patients in the Republic of Moldova: Whole-Genome Sequencing Results
Source: Viruses. 2022 Oct 21;14(10):2310. doi: 10.3390/v14102310 (PMC9610950; doi:10.3390/v14102310)
Supplement: Supplementary file 1 [file viruses-14-02310-s001.zip › Morozov-GISAID contributors.xlsx]

## Sheet: RO aug-nov
authors	genbankAccession	gisaidEpiIsl	originatingLab	sraAccession	strain	submittingLab
Luiza Ustea, Nicoleta Paraschiv, Sorin Dinu, Carmen Cherciu, Mihaela Oprea, Mihaela Lazar		EPI_ISL_5393411	Cantacuzino National Military-Medical Institute, Viral Respiratory Infections Laboratory		hCoV-19/Romania/PH-479094/2021	Cantacuzino National Military-Medical Institute, Viral Respiratory Infections Laboratory
Luiza Ustea, Nicoleta Paraschiv, Sorin Dinu, Carmen Cherciu, Mihaela Oprea, Mihaela Lazar		EPI_ISL_5393397	Cantacuzino National Military-Medical Institute, Viral Respiratory Infections Laboratory		hCoV-19/Romania/DB-478506/2021	Cantacuzino National Military-Medical Institute, Viral Respiratory Infections Laboratory
Luiza Ustea, Nicoleta Paraschiv, Sorin Dinu, Carmen Cherciu, Mihaela Oprea, Mihaela Lazar		EPI_ISL_6482640	Cantacuzino National Military-Medical Institute, Viral Respiratory Infections Laboratory		hCoV-19/Romania/PH-482243/2021	Cantacuzino National Military-Medical Institute, Viral Respiratory Infections Laboratory
Luiza Ustea, Nicoleta Paraschiv, Sorin Dinu, Carmen Cherciu, Mihaela Oprea, Mihaela Lazar		EPI_ISL_4917650	Clinical Hospital of Infectious Diseases, Cluj-Napoca		hCoV-19/Romania/Cluj_468495_/2021	Cantacuzino Institute Virology
Luiza Ustea, Nicoleta Paraschiv, Sorin Dinu, Carmen Cherciu, Mihaela Oprea, Mihaela Lazar		EPI_ISL_5241375	Cantacuzino National Military-Medical Institute, Viral Respiratory Infections Laboratory		hCoV-19/Romania/GR-473838/2021	Cantacuzino National Military-Medical Institute, Viral Respiratory Infections Laboratory
Luiza Ustea, Nicoleta Paraschiv, Sorin Dinu, Carmen Cherciu, Mihaela Oprea, Mihaela Lazar		EPI_ISL_4919798	Cantacuzino National Military-Medical Institute, Viral Respiratory Infections Laboratory		hCoV-19/Romania/Teleorman_468652/2021	Cantacuzino Institute Virology
Corina Casangiu, Leontina Banica, Marius Surleac, Ovidiu Vlaicu, Petre Milu, Robert Hohan, Simona Paraschiv, Dan Otelea		EPI_ISL_5914884	Department of Public Health Vrancea		hCoV-19/Romania/VN-34676/2021	National Institute of Infectious Diseases-Prof. Dr. Matei Bals Molecular Diagnostics Laboratory
Corina Casangiu, Leontina Banica, Marius Surleac, Ovidiu Vlaicu, Petre Milu, Robert Hohan, Simona Paraschiv, Dan Otelea		EPI_ISL_5914885	"Victor Babes" Hospital		hCoV-19/Romania/B-32135/2021	National Institute of Infectious Diseases-Prof. Dr. Matei Bals Molecular Diagnostics Laboratory
Corina Casangiu, Leontina Banica, Marius Surleac, Ovidiu Vlaicu, Petre Milu, Robert Hohan, Simona Paraschiv, Dan Otelea		EPI_ISL_5915391	Department of Public Health Iasi		hCoV-19/Romania/IS-31129/2021	National Institute of Infectious Diseases-Prof. Dr. Matei Bals Molecular Diagnostics Laboratory
Lobiuc Andrei, Gheorghita Puscaselu Roxana		EPI_ISL_6595195	Molecular Biology Lab, Suceava County Emergency Hospital		hCoV-19/Romania/SV_SJU_46053/2021	Stefan cel Mare University Metagenomics Lab
Lobiuc Andrei, Gheorghita Puscaselu Roxana		EPI_ISL_6595484	Molecular Biology Lab, Suceava County Emergency Hospital		hCoV-19/Romania/SV_SJU_45373/2021	Stefan cel Mare University Metagenomics Lab
Anca-Lelia (Riza) Costache, Ioana Streata, Stefania Dorobantu, Adina Dragos, Mihai Cucu, Ana-Maria Buga, Razvan Plesea, Andrei Pirvu, Elena Plesea, Monica Cara, Mihai Ioana		EPI_ISL_6194752	Medical Genetics Laboratory, Regional Centre of Medical Genetics, Emergency County Hospital Craiova		hCoV-19/Romania/DJ92683/2021	Medical Genetics Laboratory, Regional Centre of Medical Genetics, Emergency County Hospital Craiova
Anca-Lelia (Riza) Costache, Ioana Streata, Stefania Dorobantu, Adina Dragos, Mihai Cucu, Ana-Maria Buga, Razvan Plesea, Andrei Pirvu, Elena Plesea, Monica Cara, Mihai Ioana		EPI_ISL_6157703	Medical Genetics Laboratory, Regional Centre of Medical Genetics, Emergency County Hospital Craiova		hCoV-19/Romania/DJ94054/2021	Medical Genetics Laboratory, Regional Centre of Medical Genetics, Emergency County Hospital Craiova
Luiza Ustea, Nicoleta Paraschiv, Sorin Dinu, Carmen Cherciu, Mihaela Oprea, Mihaela Lazar		EPI_ISL_5143373	Clinical Emergency County Hospital, Craiova		hCoV-19/Romania/Dolj_471909/2021	Cantacuzino National Military-Medical Institute, Viral Respiratory Infections Laboratory
Luiza Ustea, Nicoleta Paraschiv, Sorin Dinu, Carmen Cherciu, Mihaela Oprea, Mihaela Lazar		EPI_ISL_7967416	Cantacuzino National Military-Medical Institute, Viral Respiratory Infections Laboratory		hCoV-19/Romania/VL_485111/2021	Cantacuzino National Military-Medical Institute, Viral Respiratory Infections Laboratory
Luiza Ustea, Nicoleta Paraschiv, Sorin Dinu, Carmen Cherciu, Mihaela Oprea, Mihaela Lazar		EPI_ISL_7963016	Clinical Emergency County Hospital, Craiova		hCoV-19/Romania/DJ_489641/2021	Cantacuzino National Military-Medical Institute, Viral Respiratory Infections Laboratory
Luiza Ustea, Nicoleta Paraschiv, Sorin Dinu, Carmen Cherciu, Mihaela Oprea, Mihaela Lazar		EPI_ISL_5143369	Clinical Emergency County Hospital, Craiova		hCoV-19/Romania/Dolj_471902/2021	Cantacuzino National Military-Medical Institute, Viral Respiratory Infections Laboratory
Luiza Ustea, Nicoleta Paraschiv, Sorin Dinu, Carmen Cherciu, Mihaela Oprea, Mihaela Lazar		EPI_ISL_5143383	Clinical Emergency County Hospital, Craiova		hCoV-19/Romania/Dolj_471945/2021	Cantacuzino National Military-Medical Institute, Viral Respiratory Infections Laboratory
Luiza Ustea, Nicoleta Paraschiv, Sorin Dinu, Carmen Cherciu, Mihaela Oprea, Mihaela Lazar		EPI_ISL_5143405	Clinical Emergency County Hospital, Craiova		hCoV-19/Romania/Dolj_472034/2021	Cantacuzino National Military-Medical Institute, Viral Respiratory Infections Laboratory
Luiza Ustea, Nicoleta Paraschiv, Sorin Dinu, Carmen Cherciu, Mihaela Oprea, Mihaela Lazar		EPI_ISL_5143406	Clinical Emergency County Hospital, Craiova		hCoV-19/Romania/Dolj_472035/2021	Cantacuzino National Military-Medical Institute, Viral Respiratory Infections Laboratory
Luiza Ustea, Nicoleta Paraschiv, Sorin Dinu, Carmen Cherciu, Mihaela Oprea, Mihaela Lazar		EPI_ISL_5143372	Clinical Emergency County Hospital, Craiova		hCoV-19/Romania/Dolj_471908/2021	Cantacuzino National Military-Medical Institute, Viral Respiratory Infections Laboratory
Luiza Ustea, Nicoleta Paraschiv, Sorin Dinu, Carmen Cherciu, Mihaela Oprea, Mihaela Lazar		EPI_ISL_5143376	Clinical Emergency County Hospital, Craiova		hCoV-19/Romania/Dolj_471923/2021	Cantacuzino National Military-Medical Institute, Viral Respiratory Infections Laboratory
Luiza Ustea, Nicoleta Paraschiv, Sorin Dinu, Carmen Cherciu, Mihaela Oprea, Mihaela Lazar		EPI_ISL_5143397	Clinical Emergency County Hospital, Craiova		hCoV-19/Romania/Dolj_471987/2021	Cantacuzino National Military-Medical Institute, Viral Respiratory Infections Laboratory
Luiza Ustea, Nicoleta Paraschiv, Sorin Dinu, Carmen Cherciu, Mihaela Oprea, Mihaela Lazar		EPI_ISL_5143385	Clinical Emergency County Hospital, Craiova		hCoV-19/Romania/Dolj_471949/2021	Cantacuzino National Military-Medical Institute, Viral Respiratory Infections Laboratory
Luiza Ustea, Nicoleta Paraschiv, Sorin Dinu, Carmen Cherciu, Mihaela Oprea, Mihaela Lazar		EPI_ISL_5143391	Clinical Emergency County Hospital, Craiova		hCoV-19/Romania/Dolj_471969/2021	Cantacuzino National Military-Medical Institute, Viral Respiratory Infections Laboratory
Luiza Ustea, Nicoleta Paraschiv, Sorin Dinu, Carmen Cherciu, Mihaela Oprea, Mihaela Lazar		EPI_ISL_5143409	Clinical Emergency County Hospital, Craiova		hCoV-19/Romania/Dolj_471895/2021	Cantacuzino National Military-Medical Institute, Viral Respiratory Infections Laboratory
Anca-Lelia (Riza) Costache, Ioana Streata, Stefania Dorobantu, Adina Dragos, Mihai Cucu, Ana-Maria Buga, Razvan Plesea, Andrei Pirvu, Elena Plesea, Monica Cara, Mihai Ioana		EPI_ISL_6000471	Medical Genetics Laboratory, Regional Centre of Medical Genetics, Emergency County Hospital Craiova		hCoV-19/Romania/DJ93056/2021	Medical Genetics Laboratory, Regional Centre of Medical Genetics, Emergency County Hospital Craiova
Anca-Lelia (Riza) Costache, Ioana Streata, Stefania Dorobantu, Adina Dragos, Mihai Cucu, Ana-Maria Buga, Razvan Plesea, Andrei Pirvu, Elena Plesea, Monica Cara, Mihai Ioana		EPI_ISL_5890683	Medical Genetics Laboratory, Regional Centre of Medical Genetics, Emergency County Hospital Craiova		hCoV-19/Romania/DJ88014/2021	Medical Genetics Laboratory, Regional Centre of Medical Genetics, Emergency County Hospital Craiova
Anca-Lelia (Riza) Costache, Ioana Streata, Stefania Dorobantu, Adina Dragos, Mihai Cucu, Ana-Maria Buga, Razvan Plesea, Andrei Pirvu, Elena Plesea, Monica Cara, Mihai Ioana		EPI_ISL_5890968	Medical Genetics Laboratory, Regional Centre of Medical Genetics, Emergency County Hospital Craiova		hCoV-19/Romania/DJ89630/2021	Medical Genetics Laboratory, Regional Centre of Medical Genetics, Emergency County Hospital Craiova
Anca-Lelia (Riza) Costache, Ioana Streata, Stefania Dorobantu, Adina Dragos, Mihai Cucu, Ana-Maria Buga, Razvan Plesea, Andrei Pirvu, Elena Plesea, Monica Cara, Mihai Ioana		EPI_ISL_5890521	Medical Genetics Laboratory, Regional Centre of Medical Genetics, Emergency County Hospital Craiova		hCoV-19/Romania/DJ87675/2021	Medical Genetics Laboratory, Regional Centre of Medical Genetics, Emergency County Hospital Craiova
Luiza Ustea, Nicoleta Paraschiv, Sorin Dinu, Carmen Cherciu, Mihaela Oprea, Mihaela Lazar		EPI_ISL_7967417	Cantacuzino National Military-Medical Institute, Viral Respiratory Infections Laboratory		hCoV-19/Romania/PH_485252/2021	Cantacuzino National Military-Medical Institute, Viral Respiratory Infections Laboratory
Luiza Ustea, Nicoleta Paraschiv, Sorin Dinu, Carmen Cherciu, Mihaela Oprea, Mihaela Lazar		EPI_ISL_7962617	Clinical Hospital of Infectious Diseases, Cluj-Napoca		hCoV-19/Romania/CJ_487650/2021	Cantacuzino National Military-Medical Institute, Viral Respiratory Infections Laboratory
Luiza Ustea, Nicoleta Paraschiv, Sorin Dinu, Carmen Cherciu, Mihaela Oprea, Mihaela Lazar		EPI_ISL_7967418	Cantacuzino National Military-Medical Institute, Viral Respiratory Infections Laboratory		hCoV-19/Romania/PH_485253/2021	Cantacuzino National Military-Medical Institute, Viral Respiratory Infections Laboratory
Luiza Ustea, Nicoleta Paraschiv, Sorin Dinu, Carmen Cherciu, Mihaela Oprea, Mihaela Lazar		EPI_ISL_7967518	Cantacuzino National Military-Medical Institute, Viral Respiratory Infections Laboratory		hCoV-19/Romania/PH_486324/2021	Cantacuzino National Military-Medical Institute, Viral Respiratory Infections Laboratory
Luiza Ustea, Nicoleta Paraschiv, Sorin Dinu, Carmen Cherciu, Mihaela Oprea, Mihaela Lazar		EPI_ISL_7962618	Cantacuzino National Military-Medical Institute, Viral Respiratory Infections Laboratory		hCoV-19/Romania/PH_487251/2021	Cantacuzino National Military-Medical Institute, Viral Respiratory Infections Laboratory
Luiza Ustea, Nicoleta Paraschiv, Sorin Dinu, Carmen Cherciu, Mihaela Oprea, Mihaela Lazar		EPI_ISL_7963018	Clinical Emergency County Hospital, Craiova		hCoV-19/Romania/DJ_489649/2021	Cantacuzino National Military-Medical Institute, Viral Respiratory Infections Laboratory
Luiza Ustea, Nicoleta Paraschiv, Sorin Dinu, Carmen Cherciu, Mihaela Oprea, Mihaela Lazar		EPI_ISL_5144676	Clinical Hospital of Infectious Diseases, Cluj-Napoca		hCoV-19/Romania/Cluj_472080/2021	Cantacuzino National Military-Medical Institute, Viral Respiratory Infections Laboratory
Luiza Ustea, Nicoleta Paraschiv, Sorin Dinu, Carmen Cherciu, Mihaela Oprea, Mihaela Lazar		EPI_ISL_5144717	Clinical Hospital of Infectious Diseases, Cluj-Napoca		hCoV-19/Romania/Cluj_472128/2021	Cantacuzino National Military-Medical Institute, Viral Respiratory Infections Laboratory
Luiza Ustea, Nicoleta Paraschiv, Sorin Dinu, Carmen Cherciu, Mihaela Oprea, Mihaela Lazar		EPI_ISL_8802100	Cantacuzino National Military-Medical Institute, Viral Respiratory Infections Laboratory		hCoV-19/Romania/TR_490527/2021	Cantacuzino National Military-Medical Institute, Viral Respiratory Infections Laboratory
Luiza Ustea, Nicoleta Paraschiv, Sorin Dinu, Carmen Cherciu, Mihaela Oprea, Mihaela Lazar		EPI_ISL_5144693	Clinical Hospital of Infectious Diseases, Cluj-Napoca		hCoV-19/Romania/Cluj_472107/2021	Cantacuzino National Military-Medical Institute, Viral Respiratory Infections Laboratory
Luiza Ustea, Nicoleta Paraschiv, Sorin Dinu, Carmen Cherciu, Mihaela Oprea, Mihaela Lazar		EPI_ISL_7962600	Clinical Emergency County Hospital, Craiova		hCoV-19/Romania/DJ_487469/2021	Cantacuzino National Military-Medical Institute, Viral Respiratory Infections Laboratory
Luiza Ustea, Nicoleta Paraschiv, Sorin Dinu, Carmen Cherciu, Mihaela Oprea, Mihaela Lazar		EPI_ISL_7963000	Cantacuzino National Military-Medical Institute, Viral Respiratory Infections Laboratory		hCoV-19/Romania/PH_488987/2021	Cantacuzino National Military-Medical Institute, Viral Respiratory Infections Laboratory
Luiza Ustea, Nicoleta Paraschiv, Sorin Dinu, Carmen Cherciu, Mihaela Oprea, Mihaela Lazar		EPI_ISL_7967500	Clinical Hospital of Infectious Diseases, Cluj-Napoca		hCoV-19/Romania/CJ_486151/2021	Cantacuzino National Military-Medical Institute, Viral Respiratory Infections Laboratory
Luiza Ustea, Nicoleta Paraschiv, Sorin Dinu, Carmen Cherciu, Mihaela Oprea, Mihaela Lazar		EPI_ISL_5144702	Clinical Hospital of Infectious Diseases, Cluj-Napoca		hCoV-19/Romania/Cluj_472116/2021	Cantacuzino National Military-Medical Institute, Viral Respiratory Infections Laboratory
Luiza Ustea, Nicoleta Paraschiv, Sorin Dinu, Carmen Cherciu, Mihaela Oprea, Mihaela Lazar		EPI_ISL_5389845	Cantacuzino National Military-Medical Institute, Viral Respiratory Infections Laboratory		hCoV-19/Romania/B-477909/2021	Cantacuzino National Military-Medical Institute, Viral Respiratory Infections Laboratory
Luiza Ustea, Nicoleta Paraschiv, Sorin Dinu, Carmen Cherciu, Mihaela Oprea, Mihaela Lazar		EPI_ISL_5389715	Cantacuzino National Military-Medical Institute, Viral Respiratory Infections Laboratory		hCoV-19/Romania/B-477834/2021	Cantacuzino National Military-Medical Institute, Viral Respiratory Infections Laboratory
Luiza Ustea, Nicoleta Paraschiv, Sorin Dinu, Carmen Cherciu, Mihaela Oprea, Mihaela Lazar		EPI_ISL_5393368	Cantacuzino National Military-Medical Institute, Viral Respiratory Infections Laboratory		hCoV-19/Romania/B-480940/2021	Cantacuzino National Military-Medical Institute, Viral Respiratory Infections Laboratory
Luiza Ustea, Nicoleta Paraschiv, Sorin Dinu, Carmen Cherciu, Mihaela Oprea, Mihaela Lazar		EPI_ISL_7962601	Clinical Emergency County Hospital, Craiova		hCoV-19/Romania/DJ_487484/2021	Cantacuzino National Military-Medical Institute, Viral Respiratory Infections Laboratory
Luiza Ustea, Nicoleta Paraschiv, Sorin Dinu, Carmen Cherciu, Mihaela Oprea, Mihaela Lazar		EPI_ISL_7967401	Clinical Hospital of Infectious Diseases, Cluj-Napoca		hCoV-19/Romania/CJ_486054/2021	Cantacuzino National Military-Medical Institute, Viral Respiratory Infections Laboratory
Luiza Ustea, Nicoleta Paraschiv, Sorin Dinu, Carmen Cherciu, Mihaela Oprea, Mihaela Lazar		EPI_ISL_7967501	Clinical Hospital of Infectious Diseases, Cluj-Napoca		hCoV-19/Romania/CJ_486153/2021	Cantacuzino National Military-Medical Institute, Viral Respiratory Infections Laboratory
Luiza Ustea, Nicoleta Paraschiv, Sorin Dinu, Carmen Cherciu, Mihaela Oprea, Mihaela Lazar		EPI_ISL_5241282	Clinical Hospital of Infectious Diseases, Cluj-Napoca		hCoV-19/Romania/CJ-474071/2021	Cantacuzino National Military-Medical Institute, Viral Respiratory Infections Laboratory
Luiza Ustea, Nicoleta Paraschiv, Sorin Dinu, Carmen Cherciu, Mihaela Oprea, Mihaela Lazar		EPI_ISL_5241409	Clinical Hospital of Infectious Diseases, Cluj-Napoca		hCoV-19/Romania/CJ-474033/2021	Cantacuzino National Military-Medical Institute, Viral Respiratory Infections Laboratory
Luiza Ustea, Nicoleta Paraschiv, Sorin Dinu, Carmen Cherciu, Mihaela Oprea, Mihaela Lazar		EPI_ISL_8802101	Clinical Hospital of Infectious Diseases, Cluj-Napoca		hCoV-19/Romania/CJ_489873/2021	Cantacuzino National Military-Medical Institute, Viral Respiratory Infections Laboratory
Luiza Ustea, Nicoleta Paraschiv, Sorin Dinu, Carmen Cherciu, Mihaela Oprea, Mihaela Lazar		EPI_ISL_5115083	Cantacuzino National Military-Medical Institute, Viral Respiratory Infections Laboratory		hCoV-19/Romania/DB-471765/2021	Cantacuzino National Military-Medical Institute, Viral Respiratory Infections Laboratory
Luiza Ustea, Nicoleta Paraschiv, Sorin Dinu, Carmen Cherciu, Mihaela Oprea, Mihaela Lazar		EPI_ISL_5143402	Clinical Emergency County Hospital, Craiova		hCoV-19/Romania/Dolj_472021/2021	Cantacuzino National Military-Medical Institute, Viral Respiratory Infections Laboratory
Luiza Ustea, Nicoleta Paraschiv, Sorin Dinu, Carmen Cherciu, Mihaela Oprea, Mihaela Lazar		EPI_ISL_5317741	Clinical Emergency County Hospital, Craiova		hCoV-19/Romania/DJ-476541/2021	Cantacuzino National Military-Medical Institute, Viral Respiratory Infections Laboratory
Luiza Ustea, Nicoleta Paraschiv, Sorin Dinu, Carmen Cherciu, Mihaela Oprea, Mihaela Lazar		EPI_ISL_5315233	Cantacuzino National Military-Medical Institute, Viral Respiratory Infections Laboratory		hCoV-19/Romania/DB-475697/2021	Cantacuzino National Military-Medical Institute, Viral Respiratory Infections Laboratory
Luiza Ustea, Nicoleta Paraschiv, Sorin Dinu, Carmen Cherciu, Mihaela Oprea, Mihaela Lazar		EPI_ISL_5317763	Clinical Emergency County Hospital, Craiova		hCoV-19/Romania/OT-476570/2021	Cantacuzino National Military-Medical Institute, Viral Respiratory Infections Laboratory
Luiza Ustea, Nicoleta Paraschiv, Sorin Dinu, Carmen Cherciu, Mihaela Oprea, Mihaela Lazar		EPI_ISL_4956013	Clinical Emergency County Hospital, Craiova		hCoV-19/Romania/Dolj_470735/2021	Cantacuzino National Military-Medical Institute, Viral Respiratory Infections Laboratory
Luiza Ustea, Nicoleta Paraschiv, Sorin Dinu, Carmen Cherciu, Mihaela Oprea, Mihaela Lazar		EPI_ISL_4956016	Cantacuzino National Military-Medical Institute, Viral Respiratory Infections Laboratory		hCoV-19/Romania/Constanta_470872/2021	Cantacuzino National Military-Medical Institute, Viral Respiratory Infections Laboratory
Luiza Ustea, Nicoleta Paraschiv, Sorin Dinu, Carmen Cherciu, Mihaela Oprea, Mihaela Lazar		EPI_ISL_4955923	Clinical Emergency County Hospital, Craiova		hCoV-19/Romania/Dolj_470664/2021	Cantacuzino National Military-Medical Institute, Viral Respiratory Infections Laboratory
Luiza Ustea, Nicoleta Paraschiv, Sorin Dinu, Carmen Cherciu, Mihaela Oprea, Mihaela Lazar		EPI_ISL_4956005	Clinical Emergency County Hospital, Craiova		hCoV-19/Romania/Dolj_470706/2021	Cantacuzino National Military-Medical Institute, Viral Respiratory Infections Laboratory
Luiza Ustea, Nicoleta Paraschiv, Sorin Dinu, Carmen Cherciu, Mihaela Oprea, Mihaela Lazar		EPI_ISL_7962602	Clinical Emergency County Hospital, Craiova		hCoV-19/Romania/DJ_487503/2021	Cantacuzino National Military-Medical Institute, Viral Respiratory Infections Laboratory
Luiza Ustea, Nicoleta Paraschiv, Sorin Dinu, Carmen Cherciu, Mihaela Oprea, Mihaela Lazar		EPI_ISL_7963002	Cantacuzino National Military-Medical Institute, Viral Respiratory Infections Laboratory		hCoV-19/Romania/PH_489425/2021	Cantacuzino National Military-Medical Institute, Viral Respiratory Infections Laboratory
Luiza Ustea, Nicoleta Paraschiv, Sorin Dinu, Carmen Cherciu, Mihaela Oprea, Mihaela Lazar		EPI_ISL_7967402	Cantacuzino National Military-Medical Institute, Viral Respiratory Infections Laboratory		hCoV-19/Romania/DJ_486056/2021	Cantacuzino National Military-Medical Institute, Viral Respiratory Infections Laboratory
Luiza Ustea, Nicoleta Paraschiv, Sorin Dinu, Carmen Cherciu, Mihaela Oprea, Mihaela Lazar		EPI_ISL_4917713	Clinical Emergency County Hospital, Craiova		hCoV-19/Romania/Dolj_469571/2021	Cantacuzino National Military-Medical Institute, Viral Respiratory Infections Laboratory
Corina Casangiu, Leontina Banica, Marius Surleac, Ovidiu Vlaicu, Petre Milu, Robert Hohan, Simona Paraschiv, Dan Otelea		EPI_ISL_5105938	Department of Public Health Braila		hCoV-19/Romania/BR-30250/2021	National Institute of Infectious Diseases-Prof. Dr. Matei Bals Molecular Diagnostics Laboratory
Corina Casangiu, Leontina Banica, Marius Surleac, Ovidiu Vlaicu, Petre Milu, Robert Hohan, Simona Paraschiv, Dan Otelea		EPI_ISL_4731791	Department of Public Health Iasi		hCoV-19/Romania/IS-28480/2021	National Institute of Infectious Diseases-Prof. Dr. Matei Bals Molecular Diagnostics Laboratory
Corina Casangiu, Leontina Banica, Marius Surleac, Ovidiu Vlaicu, Petre Milu, Robert Hohan, Simona Paraschiv, Dan Otelea		EPI_ISL_4731896	Department of Public Health Ilfov		hCoV-19/Romania/IF-29162/2021	National Institute of Infectious Diseases-Prof. Dr. Matei Bals Molecular Diagnostics Laboratory
Luiza Ustea, Nicoleta Paraschiv, Sorin Dinu, Carmen Cherciu, Mihaela Oprea, Mihaela Lazar		EPI_ISL_7963003	Cantacuzino National Military-Medical Institute, Viral Respiratory Infections Laboratory		hCoV-19/Romania/PH_489429/2021	Cantacuzino National Military-Medical Institute, Viral Respiratory Infections Laboratory
Luiza Ustea, Nicoleta Paraschiv, Sorin Dinu, Carmen Cherciu, Mihaela Oprea, Mihaela Lazar		EPI_ISL_7967503	Clinical Hospital of Infectious Diseases, Cluj-Napoca		hCoV-19/Romania/CJ_486164/2021	Cantacuzino National Military-Medical Institute, Viral Respiratory Infections Laboratory
Corina Casangiu, Leontina Banica, Marius Surleac, Ovidiu Vlaicu, Petre Milu, Robert Hohan, Simona Paraschiv, Dan Otelea		EPI_ISL_4416307	Department of Public Health Iasi		hCoV-19/Romania/IS-25933/2021	National Institute of Infectious Diseases-Prof. Dr. Matei Bals Molecular Diagnostics Laboratory
Luiza Ustea, Nicoleta Paraschiv, Sorin Dinu, Carmen Cherciu, Mihaela Oprea, Mihaela Lazar		EPI_ISL_7962994	Cantacuzino National Military-Medical Institute, Viral Respiratory Infections Laboratory		hCoV-19/Romania/B_489022/2021	Cantacuzino National Military-Medical Institute, Viral Respiratory Infections Laboratory
Luiza Ustea, Nicoleta Paraschiv, Sorin Dinu, Carmen Cherciu, Mihaela Oprea, Mihaela Lazar		EPI_ISL_7962605	Clinical Emergency County Hospital, Craiova		hCoV-19/Romania/DJ_487554/2021	Cantacuzino National Military-Medical Institute, Viral Respiratory Infections Laboratory
Luiza Ustea, Nicoleta Paraschiv, Sorin Dinu, Carmen Cherciu, Mihaela Oprea, Mihaela Lazar		EPI_ISL_7963005	Cantacuzino National Military-Medical Institute, Viral Respiratory Infections Laboratory		hCoV-19/Romania/BB_489474/2021	Cantacuzino National Military-Medical Institute, Viral Respiratory Infections Laboratory
Luiza Ustea, Nicoleta Paraschiv, Sorin Dinu, Carmen Cherciu, Mihaela Oprea, Mihaela Lazar		EPI_ISL_7967405	Clinical Hospital of Infectious Diseases, Cluj-Napoca		hCoV-19/Romania/CJ_486063/2021	Cantacuzino National Military-Medical Institute, Viral Respiratory Infections Laboratory
Luiza Ustea, Nicoleta Paraschiv, Sorin Dinu, Carmen Cherciu, Mihaela Oprea, Mihaela Lazar		EPI_ISL_7967505	Clinical Hospital of Infectious Diseases, Cluj-Napoca		hCoV-19/Romania/CJ_486167/2021	Cantacuzino National Military-Medical Institute, Viral Respiratory Infections Laboratory
Szilard N. Fejer, Istvan Horvath, Monika Korodi, Orsolya Pall, Kinga Rakosi, Zsuzsanna Jenei		EPI_ISL_4466697	Pro-Vitam Diagnostics and Research Laboratory		hCoV-19/Romania/PV_427871/2021	Pro-Vitam Diagnostics and Research Laboratory
Szilard N. Fejer, Istvan Horvath, Monika Korodi, Orsolya Pall, Kinga Rakosi, Zsuzsanna Jenei		EPI_ISL_4466683	Pro-Vitam Diagnostics and Research Laboratory		hCoV-19/Romania/PV_429037/2021	Pro-Vitam Diagnostics and Research Laboratory
Luiza Ustea, Nicoleta Paraschiv, Sorin Dinu, Carmen Cherciu, Mihaela Oprea, Mihaela Lazar		EPI_ISL_7967504	Clinical Hospital of Infectious Diseases, Cluj-Napoca		hCoV-19/Romania/CJ_486166/2021	Cantacuzino National Military-Medical Institute, Viral Respiratory Infections Laboratory
Luiza Ustea, Nicoleta Paraschiv, Sorin Dinu, Carmen Cherciu, Mihaela Oprea, Mihaela Lazar		EPI_ISL_8802104	Clinical Emergency County Hospital, Craiova		hCoV-19/Romania/DJ_490658/2021	Cantacuzino National Military-Medical Institute, Viral Respiratory Infections Laboratory
Luiza Ustea, Nicoleta Paraschiv, Sorin Dinu, Carmen Cherciu, Mihaela Oprea, Mihaela Lazar		EPI_ISL_8802105	Clinical Hospital of Infectious Diseases, Cluj-Napoca		hCoV-19/Romania/CJ_489826/2021	Cantacuzino National Military-Medical Institute, Viral Respiratory Infections Laboratory
Corina Casangiu, Leontina Banica, Marius Surleac, Ovidiu Vlaicu, Petre Milu, Robert Hohan, Simona Paraschiv, Dan Otelea		EPI_ISL_4183974	Department of Public Health Covasna		hCoV-19/Romania/CV-20636/2021	National Institute of Infectious Diseases-Prof. Dr. Matei Bals Molecular Diagnostics Laboratory
Corina Casangiu, Leontina Banica, Marius Surleac, Ovidiu Vlaicu, Petre Milu, Robert Hohan, Simona Paraschiv, Dan Otelea		EPI_ISL_4184541	Department of Public Health Bucharest		hCoV-19/Romania/B-23601/2021	National Institute of Infectious Diseases-Prof. Dr. Matei Bals Molecular Diagnostics Laboratory
Corina Casangiu, Leontina Banica, Marius Surleac, Ovidiu Vlaicu, Petre Milu, Robert Hohan, Simona Paraschiv, Dan Otelea		EPI_ISL_4184262	Department of Public Health Bacau		hCoV-19/Romania/BC-22045/2021	National Institute of Infectious Diseases-Prof. Dr. Matei Bals Molecular Diagnostics Laboratory
Corina Casangiu, Leontina Banica, Marius Surleac, Ovidiu Vlaicu, Petre Milu, Robert Hohan, Simona Paraschiv, Dan Otelea		EPI_ISL_4184398	Department of Public Health Tulcea		hCoV-19/Romania/TL-23087/2021	National Institute of Infectious Diseases-Prof. Dr. Matei Bals Molecular Diagnostics Laboratory
Luiza Ustea, Nicoleta Paraschiv, Sorin Dinu, Carmen Cherciu, Mihaela Oprea, Mihaela Lazar		EPI_ISL_7967506	Clinical Hospital of Infectious Diseases, Cluj-Napoca		hCoV-19/Romania/CJ_486169/2021	Cantacuzino National Military-Medical Institute, Viral Respiratory Infections Laboratory
Luiza Ustea, Nicoleta Paraschiv, Sorin Dinu, Carmen Cherciu, Mihaela Oprea, Mihaela Lazar		EPI_ISL_7967406	Clinical Hospital of Infectious Diseases, Cluj-Napoca		hCoV-19/Romania/CJ_486068/2021	Cantacuzino National Military-Medical Institute, Viral Respiratory Infections Laboratory
Luiza Ustea, Nicoleta Paraschiv, Sorin Dinu, Carmen Cherciu, Mihaela Oprea, Mihaela Lazar		EPI_ISL_8802106	Clinical Emergency County Hospital, Craiova		hCoV-19/Romania/DJ_489671/2021	Cantacuzino National Military-Medical Institute, Viral Respiratory Infections Laboratory
Luiza Ustea, Nicoleta Paraschiv, Sorin Dinu, Carmen Cherciu, Mihaela Oprea, Mihaela Lazar		EPI_ISL_7962606	Clinical Emergency County Hospital, Craiova		hCoV-19/Romania/DJ_487574/2021	Cantacuzino National Military-Medical Institute, Viral Respiratory Infections Laboratory
Luiza Ustea, Nicoleta Paraschiv, Sorin Dinu, Carmen Cherciu, Mihaela Oprea, Mihaela Lazar		EPI_ISL_7967407	Clinical Hospital of Infectious Diseases, Cluj-Napoca		hCoV-19/Romania/CJ_486073/2021	Cantacuzino National Military-Medical Institute, Viral Respiratory Infections Laboratory
Luiza Ustea, Nicoleta Paraschiv, Sorin Dinu, Carmen Cherciu, Mihaela Oprea, Mihaela Lazar		EPI_ISL_8802070	Clinical Hospital of Infectious Diseases, Cluj-Napoca		hCoV-19/Romania/CJ_489908/2021	Cantacuzino National Military-Medical Institute, Viral Respiratory Infections Laboratory
Luiza Ustea, Nicoleta Paraschiv, Sorin Dinu, Carmen Cherciu, Mihaela Oprea, Mihaela Lazar		EPI_ISL_9785307	Cantacuzino National Military-Medical Institute, Viral Respiratory Infections Laboratory		hCoV-19/Romania/PH-479150/2021	Cantacuzino National Military-Medical Institute, Viral Respiratory Infections Laboratory
Luiza Ustea, Nicoleta Paraschiv, Sorin Dinu, Carmen Cherciu, Mihaela Oprea, Mihaela Lazar		EPI_ISL_7962608	Clinical Hospital of Infectious Diseases, Cluj-Napoca		hCoV-19/Romania/CJ_487643/2021	Cantacuzino National Military-Medical Institute, Viral Respiratory Infections Laboratory
Luiza Ustea, Nicoleta Paraschiv, Sorin Dinu, Carmen Cherciu, Mihaela Oprea, Mihaela Lazar		EPI_ISL_8802108	Clinical Emergency County Hospital, Craiova		hCoV-19/Romania/DJ_490663/2021	Cantacuzino National Military-Medical Institute, Viral Respiratory Infections Laboratory
Luiza Ustea, Nicoleta Paraschiv, Sorin Dinu, Mihaela Oprea, Mihaela Lazar		EPI_ISL_3931830	Clinical Hospital of Infectious Diseases, Cluj-Napoca		hCoV-19/Romania/Cluj_466898/2021	Cantacuzino Institute Virology
Corina Casangiu, Leontina Banica, Marius Surleac, Ovidiu Vlaicu, Petre Milu, Robert Hohan, Simona Paraschiv, Dan Otelea		EPI_ISL_3856829	National Institute of Infectious Diseases-Prof. Dr. Matei Bals Molecular Diagnostics Laboratory		hCoV-19/Romania/B-19513/2021	National Institute of Infectious Diseases-Prof. Dr. Matei Bals Molecular Diagnostics Laboratory
Luiza Ustea, Nicoleta Paraschiv, Sorin Dinu, Carmen Cherciu, Mihaela Oprea, Mihaela Lazar		EPI_ISL_7967509	Clinical Hospital of Infectious Diseases, Cluj-Napoca		hCoV-19/Romania/CJ_486173/2021	Cantacuzino National Military-Medical Institute, Viral Respiratory Infections Laboratory
Luiza Ustea, Nicoleta Paraschiv, Sorin Dinu, Carmen Cherciu, Mihaela Oprea, Mihaela Lazar		EPI_ISL_7963009	Cantacuzino National Military-Medical Institute, Viral Respiratory Infections Laboratory		hCoV-19/Romania/PH_489956/2021	Cantacuzino National Military-Medical Institute, Viral Respiratory Infections Laboratory
Luiza Ustea, Nicoleta Paraschiv, Sorin Dinu, Carmen Cherciu, Mihaela Oprea, Mihaela Lazar		EPI_ISL_8802109	Clinical Emergency County Hospital, Craiova		hCoV-19/Romania/DJ_489663/2021	Cantacuzino National Military-Medical Institute, Viral Respiratory Infections Laboratory
Anca-Lelia (Riza) Costache, Ioana Streata, Stefania Dorobantu, Adina Dragos, Mihai Cucu, Ana-Maria Buga, Razvan Plesea, Andrei Pirvu, Elena Plesea, Monica Cara, Mihai Ioana		EPI_ISL_8509428	Medical Genetics Laboratory, Regional Centre of Medical Genetics, Emergency County Hospital Craiova		hCoV-19/Romania/DJ90155/2021	Medical Genetics Laboratory, Regional Centre of Medical Genetics, Emergency County Hospital Craiova
Luiza Ustea, Nicoleta Paraschiv, Sorin Dinu, Carmen Cherciu, Mihaela Oprea, Mihaela Lazar		EPI_ISL_7967409	Clinical Hospital of Infectious Diseases, Cluj-Napoca		hCoV-19/Romania/CJ_486077/2021	Cantacuzino National Military-Medical Institute, Viral Respiratory Infections Laboratory
Anca Botezatu, Iulia Virginia Iancu, Adrian Albulescu, Alina Fudulu, Coralia Bleotu, Mihaela Economescu, Laura Necula, Denisa Dragu, Lilia Matei, Ioana Pitica, Marinela Bostan, Mirela Mihaila, Laura Grecu, Camelia Sultana, Simona Ruta, Ana Iulia Neagu, Adriana Plesa, Saviana Nedeianu, Alina Nastasie, Cristina Mambet,Gabriela Anton, Carmen Cristina Diaconu		EPI_ISL_11148310	"Stefan S. Nicolau"Institute of Virology		hCoV-19/Romania/4203PAGE/2021	"Stefan S. Nicolau"Institute of Virology
Luiza Ustea, Nicoleta Paraschiv, Sorin Dinu, Carmen Cherciu, Mihaela Oprea, Mihaela Lazar		EPI_ISL_7963010	Clinical Emergency County Hospital, Craiova		hCoV-19/Romania/DJ_488853/2021	Cantacuzino National Military-Medical Institute, Viral Respiratory Infections Laboratory
Luiza Ustea, Nicoleta Paraschiv, Sorin Dinu, Carmen Cherciu, Mihaela Oprea, Mihaela Lazar		EPI_ISL_7967410	Clinical Emergency County Hospital, Craiova		hCoV-19/Romania/DJ_486078/2021	Cantacuzino National Military-Medical Institute, Viral Respiratory Infections Laboratory
Luiza Ustea, Nicoleta Paraschiv, Sorin Dinu, Carmen Cherciu, Mihaela Oprea, Mihaela Lazar		EPI_ISL_7967408	Clinical Emergency County Hospital, Craiova		hCoV-19/Romania/DJ_486076/2021	Cantacuzino National Military-Medical Institute, Viral Respiratory Infections Laboratory
Luiza Ustea, Nicoleta Paraschiv, Sorin Dinu, Carmen Cherciu, Mihaela Oprea, Mihaela Lazar		EPI_ISL_7967508	Clinical Hospital of Infectious Diseases, Cluj-Napoca		hCoV-19/Romania/CJ_486172/2021	Cantacuzino National Military-Medical Institute, Viral Respiratory Infections Laboratory
Luiza Ustea, Nicoleta Paraschiv, Sorin Dinu, Carmen Cherciu, Mihaela Oprea, Mihaela Lazar		EPI_ISL_7967510	Clinical Hospital of Infectious Diseases, Cluj-Napoca		hCoV-19/Romania/CJ_486174/2021	Cantacuzino National Military-Medical Institute, Viral Respiratory Infections Laboratory
Anca-Lelia (Riza) Costache, Ioana Streata, Stefania Dorobantu, Adina Dragos, Mihai Cucu, Ana-Maria Buga, Razvan Plesea, Andrei Pirvu, Elena Plesea, Monica Cara, Mihai Ioana		EPI_ISL_8485210	Medical Genetics Laboratory, Regional Centre of Medical Genetics, Emergency County Hospital Craiova		hCoV-19/Romania/DJ91029/2021	Medical Genetics Laboratory, Regional Centre of Medical Genetics, Emergency County Hospital Craiova
Luiza Ustea, Nicoleta Paraschiv, Sorin Dinu, Carmen Cherciu, Mihaela Oprea, Mihaela Lazar		EPI_ISL_7962610	Clinical Hospital of Infectious Diseases, Cluj-Napoca		hCoV-19/Romania/CJ_487645/2021	Cantacuzino National Military-Medical Institute, Viral Respiratory Infections Laboratory
Luiza Ustea, Nicoleta Paraschiv, Sorin Dinu, Carmen Cherciu, Mihaela Oprea, Mihaela Lazar		EPI_ISL_7963011	Clinical Emergency County Hospital, Craiova		hCoV-19/Romania/DJ_489615/2021	Cantacuzino National Military-Medical Institute, Viral Respiratory Infections Laboratory
Luiza Ustea, Nicoleta Paraschiv, Sorin Dinu, Carmen Cherciu, Mihaela Oprea, Mihaela Lazar		EPI_ISL_8802111	Clinical Hospital of Infectious Diseases, Cluj-Napoca		hCoV-19/Romania/CJ_489833/2021	Cantacuzino National Military-Medical Institute, Viral Respiratory Infections Laboratory
Luiza Ustea, Nicoleta Paraschiv, Sorin Dinu, Carmen Cherciu, Mihaela Oprea, Mihaela Lazar		EPI_ISL_7963020	Clinical Emergency County Hospital, Craiova		hCoV-19/Romania/DJ_489652/2021	Cantacuzino National Military-Medical Institute, Viral Respiratory Infections Laboratory
Luiza Ustea, Nicoleta Paraschiv, Sorin Dinu, Carmen Cherciu, Mihaela Oprea, Mihaela Lazar		EPI_ISL_7967420	Cantacuzino National Military-Medical Institute, Viral Respiratory Infections Laboratory		hCoV-19/Romania/PH_485258/2021	Cantacuzino National Military-Medical Institute, Viral Respiratory Infections Laboratory
Luiza Ustea, Nicoleta Paraschiv, Sorin Dinu, Carmen Cherciu, Mihaela Oprea, Mihaela Lazar		EPI_ISL_7963021	Clinical Emergency County Hospital, Craiova		hCoV-19/Romania/DJ_489658/2021	Cantacuzino National Military-Medical Institute, Viral Respiratory Infections Laboratory
Luiza Ustea, Nicoleta Paraschiv, Sorin Dinu, Carmen Cherciu, Mihaela Oprea, Mihaela Lazar		EPI_ISL_7967421	Cantacuzino National Military-Medical Institute, Viral Respiratory Infections Laboratory		hCoV-19/Romania/PH_485259/2021	Cantacuzino National Military-Medical Institute, Viral Respiratory Infections Laboratory
Luiza Ustea, Nicoleta Paraschiv, Sorin Dinu, Carmen Cherciu, Mihaela Oprea, Mihaela Lazar		EPI_ISL_5742207	Clinical Emergency County Hospital, Craiova		hCoV-19/Romania/DJ-480193/2021	Cantacuzino National Military-Medical Institute, Viral Respiratory Infections Laboratory
Luiza Ustea, Nicoleta Paraschiv, Sorin Dinu, Carmen Cherciu, Mihaela Oprea, Mihaela Lazar		EPI_ISL_7967495	Clinical Hospital of Infectious Diseases, Cluj-Napoca		hCoV-19/Romania/CJ_486103/2021	Cantacuzino National Military-Medical Institute, Viral Respiratory Infections Laboratory
Luiza Ustea, Nicoleta Paraschiv, Sorin Dinu, Carmen Cherciu, Mihaela Oprea, Mihaela Lazar		EPI_ISL_7967422	Cantacuzino National Military-Medical Institute, Viral Respiratory Infections Laboratory		hCoV-19/Romania/PH_485268/2021	Cantacuzino National Military-Medical Institute, Viral Respiratory Infections Laboratory
Luiza Ustea, Nicoleta Paraschiv, Sorin Dinu, Carmen Cherciu, Mihaela Oprea, Mihaela Lazar		EPI_ISL_8802112	Clinical Emergency County Hospital, Craiova		hCoV-19/Romania/DJ_489664/2021	Cantacuzino National Military-Medical Institute, Viral Respiratory Infections Laboratory
Luiza Ustea, Nicoleta Paraschiv, Sorin Dinu, Carmen Cherciu, Mihaela Oprea, Mihaela Lazar		EPI_ISL_6482250	Cantacuzino National Military-Medical Institute, Viral Respiratory Infections Laboratory		hCoV-19/Romania/B-481940/2021	Cantacuzino National Military-Medical Institute, Viral Respiratory Infections Laboratory
Luiza Ustea, Nicoleta Paraschiv, Sorin Dinu, Carmen Cherciu, Mihaela Oprea, Mihaela Lazar		EPI_ISL_6575051	Cantacuzino National Military-Medical Institute, Viral Respiratory Infections Laboratory		hCoV-19/Romania/PH-482272/2021	Cantacuzino National Military-Medical Institute, Viral Respiratory Infections Laboratory
Luiza Ustea, Nicoleta Paraschiv, Sorin Dinu, Carmen Cherciu, Mihaela Oprea, Mihaela Lazar		EPI_ISL_6575076	Cantacuzino National Military-Medical Institute, Viral Respiratory Infections Laboratory		hCoV-19/Romania/DB-482876/2021	Cantacuzino National Military-Medical Institute, Viral Respiratory Infections Laboratory
Luiza Ustea, Nicoleta Paraschiv, Sorin Dinu, Carmen Cherciu, Mihaela Oprea, Mihaela Lazar		EPI_ISL_6575078	Cantacuzino National Military-Medical Institute, Viral Respiratory Infections Laboratory		hCoV-19/Romania/DB-482880/2021	Cantacuzino National Military-Medical Institute, Viral Respiratory Infections Laboratory
Luiza Ustea, Nicoleta Paraschiv, Sorin Dinu, Carmen Cherciu, Mihaela Oprea, Mihaela Lazar		EPI_ISL_4917587	Cantacuzino National Military-Medical Institute, Viral Respiratory Infections Laboratory		hCoV-19/Romania/Cluj_467617/2021	Cantacuzino Institute Virology
Luiza Ustea, Nicoleta Paraschiv, Sorin Dinu, Carmen Cherciu, Mihaela Oprea, Mihaela Lazar		EPI_ISL_6575109	Cantacuzino National Military-Medical Institute, Viral Respiratory Infections Laboratory		hCoV-19/Romania/PH-483468/2021	Cantacuzino National Military-Medical Institute, Viral Respiratory Infections Laboratory
Luiza Ustea, Nicoleta Paraschiv, Sorin Dinu, Carmen Cherciu, Mihaela Oprea, Mihaela Lazar		EPI_ISL_5741224	Cantacuzino National Military-Medical Institute, Viral Respiratory Infections Laboratory		hCoV-19/Romania/PH-481405/2021	Cantacuzino National Military-Medical Institute, Viral Respiratory Infections Laboratory
Luiza Ustea, Nicoleta Paraschiv, Sorin Dinu, Carmen Cherciu, Mihaela Oprea, Mihaela Lazar		EPI_ISL_5741388	Clinical Emergency County Hospital, Craiova		hCoV-19/Romania/DJ-481870/2021	Cantacuzino National Military-Medical Institute, Viral Respiratory Infections Laboratory
Luiza Ustea, Nicoleta Paraschiv, Sorin Dinu, Carmen Cherciu, Mihaela Oprea, Mihaela Lazar		EPI_ISL_5144678	Clinical Hospital of Infectious Diseases, Cluj-Napoca		hCoV-19/Romania/Cluj_472092/2021	Cantacuzino National Military-Medical Institute, Viral Respiratory Infections Laboratory
Luiza Ustea, Nicoleta Paraschiv, Sorin Dinu, Carmen Cherciu, Mihaela Oprea, Mihaela Lazar		EPI_ISL_5144687	Clinical Hospital of Infectious Diseases, Cluj-Napoca		hCoV-19/Romania/Cluj_472101/2021	Cantacuzino National Military-Medical Institute, Viral Respiratory Infections Laboratory
Luiza Ustea, Nicoleta Paraschiv, Sorin Dinu, Carmen Cherciu, Mihaela Oprea, Mihaela Lazar		EPI_ISL_5144705	Clinical Hospital of Infectious Diseases, Cluj-Napoca		hCoV-19/Romania/Cluj_472119/2021	Cantacuzino National Military-Medical Institute, Viral Respiratory Infections Laboratory
Luiza Ustea, Nicoleta Paraschiv, Sorin Dinu, Carmen Cherciu, Mihaela Oprea, Mihaela Lazar		EPI_ISL_7967373	Clinical Emergency County Hospital, Craiova		hCoV-19/Romania/DJ_485985/2021	Cantacuzino National Military-Medical Institute, Viral Respiratory Infections Laboratory
Luiza Ustea, Nicoleta Paraschiv, Sorin Dinu, Carmen Cherciu, Mihaela Oprea, Mihaela Lazar		EPI_ISL_7967392	Clinical Emergency County Hospital, Craiova		hCoV-19/Romania/DJ_486033/2021	Cantacuzino National Military-Medical Institute, Viral Respiratory Infections Laboratory
Anca-Lelia (Riza) Costache, Ioana Streata, Stefania Dorobantu, Adina Dragos, Mihai Cucu, Ana-Maria Buga, Razvan Plesea, Andrei Pirvu, Elena Plesea, Monica Cara, Mihai Ioana		EPI_ISL_8485212	Medical Genetics Laboratory, Regional Centre of Medical Genetics, Emergency County Hospital Craiova		hCoV-19/Romania/SC25506/2021	Medical Genetics Laboratory, Regional Centre of Medical Genetics, Emergency County Hospital Craiova
Luiza Ustea, Nicoleta Paraschiv, Sorin Dinu, Carmen Cherciu, Mihaela Oprea, Mihaela Lazar		EPI_ISL_5144653	Clinical Emergency County Hospital, Craiova		hCoV-19/Romania/Dolj_470682/2021	Cantacuzino National Military-Medical Institute, Viral Respiratory Infections Laboratory
Luiza Ustea, Nicoleta Paraschiv, Sorin Dinu, Carmen Cherciu, Mihaela Oprea, Mihaela Lazar		EPI_ISL_5144737	Cantacuzino National Military-Medical Institute, Viral Respiratory Infections Laboratory		hCoV-19/Romania/Dambovita_472266/2021	Cantacuzino National Military-Medical Institute, Viral Respiratory Infections Laboratory
Luiza Ustea, Nicoleta Paraschiv, Sorin Dinu, Carmen Cherciu, Mihaela Oprea, Mihaela Lazar		EPI_ISL_5144738	Cantacuzino National Military-Medical Institute, Viral Respiratory Infections Laboratory		hCoV-19/Romania/Dambovita_472267/2021	Cantacuzino National Military-Medical Institute, Viral Respiratory Infections Laboratory
Luiza Ustea, Nicoleta Paraschiv, Sorin Dinu, Carmen Cherciu, Mihaela Oprea, Mihaela Lazar		EPI_ISL_5144739	Cantacuzino National Military-Medical Institute, Viral Respiratory Infections Laboratory		hCoV-19/Romania/Dambovita_472268/2021	Cantacuzino National Military-Medical Institute, Viral Respiratory Infections Laboratory
Luiza Ustea, Nicoleta Paraschiv, Sorin Dinu, Carmen Cherciu, Mihaela Oprea, Mihaela Lazar		EPI_ISL_7967350	Cantacuzino National Military-Medical Institute, Viral Respiratory Infections Laboratory		hCoV-19/Romania/CV_485943/2021	Cantacuzino National Military-Medical Institute, Viral Respiratory Infections Laboratory
Luiza Ustea, Nicoleta Paraschiv, Sorin Dinu, Carmen Cherciu, Mihaela Oprea, Mihaela Lazar		EPI_ISL_7967570	Cantacuzino National Military-Medical Institute, Viral Respiratory Infections Laboratory		hCoV-19/Romania/PH_487018/2021	Cantacuzino National Military-Medical Institute, Viral Respiratory Infections Laboratory
Luiza Ustea, Nicoleta Paraschiv, Sorin Dinu, Carmen Cherciu, Mihaela Oprea, Mihaela Lazar		EPI_ISL_6482225	Clinical Emergency County Hospital, Craiova		hCoV-19/Romania/DJ-481928/2021	Cantacuzino National Military-Medical Institute, Viral Respiratory Infections Laboratory
Luiza Ustea, Nicoleta Paraschiv, Sorin Dinu, Carmen Cherciu, Mihaela Oprea, Mihaela Lazar		EPI_ISL_6482370	Clinical Emergency County Hospital, Craiova		hCoV-19/Romania/DJ-481970/2021	Cantacuzino National Military-Medical Institute, Viral Respiratory Infections Laboratory
Luiza Ustea, Nicoleta Paraschiv, Sorin Dinu, Carmen Cherciu, Mihaela Oprea, Mihaela Lazar		EPI_ISL_4917632	Cantacuzino National Military-Medical Institute, Viral Respiratory Infections Laboratory		hCoV-19/Romania/Dambovita_468139/2021	Cantacuzino Institute Virology
Luiza Ustea, Nicoleta Paraschiv, Sorin Dinu, Carmen Cherciu, Mihaela Oprea, Mihaela Lazar		EPI_ISL_4917663	Cantacuzino National Military-Medical Institute, Viral Respiratory Infections Laboratory		hCoV-19/Romania/Dambovita_468525/2021	Cantacuzino Institute Virology
Luiza Ustea, Nicoleta Paraschiv, Sorin Dinu, Carmen Cherciu, Mihaela Oprea, Mihaela Lazar		EPI_ISL_4917697	Clinical Emergency County Hospital, Craiova		hCoV-19/Romania/Dolj_469555/2021	Cantacuzino National Military-Medical Institute, Viral Respiratory Infections Laboratory
Luiza Ustea, Nicoleta Paraschiv, Sorin Dinu, Carmen Cherciu, Mihaela Oprea, Mihaela Lazar		EPI_ISL_4917708	Clinical Emergency County Hospital, Craiova		hCoV-19/Romania/Dolj_469566/2021	Cantacuzino National Military-Medical Institute, Viral Respiratory Infections Laboratory
Luiza Ustea, Nicoleta Paraschiv, Sorin Dinu, Carmen Cherciu, Mihaela Oprea, Mihaela Lazar		EPI_ISL_4917717	Clinical Emergency County Hospital, Craiova		hCoV-19/Romania/Dolj_469575/2021	Cantacuzino National Military-Medical Institute, Viral Respiratory Infections Laboratory
Luiza Ustea, Nicoleta Paraschiv, Sorin Dinu, Carmen Cherciu, Mihaela Oprea, Mihaela Lazar		EPI_ISL_4917733	Clinical Hospital of Infectious Diseases, Cluj-Napoca		hCoV-19/Romania/Cluj_469653/2021	Cantacuzino National Military-Medical Institute, Viral Respiratory Infections Laboratory
Luiza Ustea, Nicoleta Paraschiv, Sorin Dinu, Carmen Cherciu, Mihaela Oprea, Mihaela Lazar		EPI_ISL_4917751	Cantacuzino National Military-Medical Institute, Viral Respiratory Infections Laboratory		hCoV-19/Romania/Dambovita_469874/2021	Cantacuzino National Military-Medical Institute, Viral Respiratory Infections Laboratory
Luiza Ustea, Nicoleta Paraschiv, Sorin Dinu, Carmen Cherciu, Mihaela Oprea, Mihaela Lazar		EPI_ISL_4945777	Cantacuzino National Military-Medical Institute, Viral Respiratory Infections Laboratory		hCoV-19/Romania/Dambovita_469138/2021	Cantacuzino National Military-Medical Institute, Viral Respiratory Infections Laboratory
Luiza Ustea, Nicoleta Paraschiv, Sorin Dinu, Carmen Cherciu, Mihaela Oprea, Mihaela Lazar		EPI_ISL_7967412	Clinical Emergency County Hospital, Craiova		hCoV-19/Romania/DJ_486083/2021	Cantacuzino National Military-Medical Institute, Viral Respiratory Infections Laboratory
Luiza Ustea, Nicoleta Paraschiv, Sorin Dinu, Carmen Cherciu, Mihaela Oprea, Mihaela Lazar		EPI_ISL_7963012	Clinical Emergency County Hospital, Craiova		hCoV-19/Romania/DJ_489629/2021	Cantacuzino National Military-Medical Institute, Viral Respiratory Infections Laboratory
Luiza Ustea, Nicoleta Paraschiv, Sorin Dinu, Carmen Cherciu, Mihaela Oprea, Mihaela Lazar		EPI_ISL_5858597	Clinical Emergency County Hospital, Craiova		hCoV-19/Romania/DJ-484012/2021	Cantacuzino National Military-Medical Institute, Viral Respiratory Infections Laboratory
Luiza Ustea, Nicoleta Paraschiv, Sorin Dinu, Carmen Cherciu, Mihaela Oprea, Mihaela Lazar		EPI_ISL_7962623	Clinical Emergency County Hospital, Craiova		hCoV-19/Romania/DJ_487467/2021	Cantacuzino National Military-Medical Institute, Viral Respiratory Infections Laboratory
Luiza Ustea, Nicoleta Paraschiv, Sorin Dinu, Carmen Cherciu, Mihaela Oprea, Mihaela Lazar		EPI_ISL_7963023	Clinical Hospital of Infectious Diseases, Cluj-Napoca		hCoV-19/Romania/CJ_488833/2021	Cantacuzino National Military-Medical Institute, Viral Respiratory Infections Laboratory
Luiza Ustea, Nicoleta Paraschiv, Sorin Dinu, Carmen Cherciu, Mihaela Oprea, Mihaela Lazar		EPI_ISL_7967523	Cantacuzino National Military-Medical Institute, Viral Respiratory Infections Laboratory		hCoV-19/Romania/BZ_486370/2021	Cantacuzino National Military-Medical Institute, Viral Respiratory Infections Laboratory
Luiza Ustea, Nicoleta Paraschiv, Sorin Dinu, Carmen Cherciu, Mihaela Oprea, Mihaela Lazar		EPI_ISL_7963024	Clinical Hospital of Infectious Diseases, Cluj-Napoca		hCoV-19/Romania/CJ_488835/2021	Cantacuzino National Military-Medical Institute, Viral Respiratory Infections Laboratory
Luiza Ustea, Nicoleta Paraschiv, Sorin Dinu, Carmen Cherciu, Mihaela Oprea, Mihaela Lazar		EPI_ISL_8801871	Clinical Emergency County Hospital, Craiova		hCoV-19/Romania/DJ_488741/2021	Cantacuzino National Military-Medical Institute, Viral Respiratory Infections Laboratory
Luiza Ustea, Nicoleta Paraschiv, Sorin Dinu, Carmen Cherciu, Mihaela Oprea, Mihaela Lazar		EPI_ISL_7967361	Clinical Emergency County Hospital, Craiova		hCoV-19/Romania/DJ_485968/2021	Cantacuzino National Military-Medical Institute, Viral Respiratory Infections Laboratory
Luiza Ustea, Nicoleta Paraschiv, Sorin Dinu, Carmen Cherciu, Mihaela Oprea, Mihaela Lazar		EPI_ISL_7962650	Clinical Emergency County Hospital, Craiova		hCoV-19/Romania/DJ_487535/2021	Cantacuzino National Military-Medical Institute, Viral Respiratory Infections Laboratory
Luiza Ustea, Nicoleta Paraschiv, Sorin Dinu, Carmen Cherciu, Mihaela Oprea, Mihaela Lazar		EPI_ISL_7967555	Cantacuzino National Military-Medical Institute, Viral Respiratory Infections Laboratory		hCoV-19/Romania/PH_486943/2021	Cantacuzino National Military-Medical Institute, Viral Respiratory Infections Laboratory
Luiza Ustea, Nicoleta Paraschiv, Sorin Dinu, Carmen Cherciu, Mihaela Oprea, Mihaela Lazar		EPI_ISL_7967567	Cantacuzino National Military-Medical Institute, Viral Respiratory Infections Laboratory		hCoV-19/Romania/CT_487004/2021	Cantacuzino National Military-Medical Institute, Viral Respiratory Infections Laboratory
Luiza Ustea, Nicoleta Paraschiv, Sorin Dinu, Carmen Cherciu, Mihaela Oprea, Mihaela Lazar		EPI_ISL_8801881	Cantacuzino National Military-Medical Institute, Viral Respiratory Infections Laboratory		hCoV-19/Romania/PH_487917/2021	Cantacuzino National Military-Medical Institute, Viral Respiratory Infections Laboratory
Luiza Ustea, Nicoleta Paraschiv, Sorin Dinu, Carmen Cherciu, Mihaela Oprea, Mihaela Lazar		EPI_ISL_8801836	Clinical Hospital of Infectious Diseases, Cluj-Napoca		hCoV-19/Romania/CJ_487659/2021	Cantacuzino National Military-Medical Institute, Viral Respiratory Infections Laboratory
Luiza Ustea, Nicoleta Paraschiv, Sorin Dinu, Carmen Cherciu, Mihaela Oprea, Mihaela Lazar		EPI_ISL_8803533	Clinical Emergency County Hospital, Craiova		hCoV-19/Romania/DJ_490679/2021	Cantacuzino National Military-Medical Institute, Viral Respiratory Infections Laboratory
Luiza Ustea, Nicoleta Paraschiv, Sorin Dinu, Carmen Cherciu, Mihaela Oprea, Mihaela Lazar		EPI_ISL_5241155	Cantacuzino National Military-Medical Institute, Viral Respiratory Infections Laboratory		hCoV-19/Romania/TR-472835/2021	Cantacuzino National Military-Medical Institute, Viral Respiratory Infections Laboratory
Luiza Ustea, Nicoleta Paraschiv, Sorin Dinu, Carmen Cherciu, Mihaela Oprea, Mihaela Lazar		EPI_ISL_5241194	Cantacuzino National Military-Medical Institute, Viral Respiratory Infections Laboratory		hCoV-19/Romania/TR-474507/2021	Cantacuzino National Military-Medical Institute, Viral Respiratory Infections Laboratory
Luiza Ustea, Nicoleta Paraschiv, Sorin Dinu, Carmen Cherciu, Mihaela Oprea, Mihaela Lazar		EPI_ISL_5241207	Cantacuzino National Military-Medical Institute, Viral Respiratory Infections Laboratory		hCoV-19/Romania/TR-474527/2021	Cantacuzino National Military-Medical Institute, Viral Respiratory Infections Laboratory
Luiza Ustea, Nicoleta Paraschiv, Sorin Dinu, Carmen Cherciu, Mihaela Oprea, Mihaela Lazar		EPI_ISL_5241208	Cantacuzino National Military-Medical Institute, Viral Respiratory Infections Laboratory		hCoV-19/Romania/TR-474530/2021	Cantacuzino National Military-Medical Institute, Viral Respiratory Infections Laboratory
Luiza Ustea, Nicoleta Paraschiv, Sorin Dinu, Carmen Cherciu, Mihaela Oprea, Mihaela Lazar		EPI_ISL_7963054	Clinical Emergency County Hospital, Craiova		hCoV-19/Romania/DJ_488856/2021	Cantacuzino National Military-Medical Institute, Viral Respiratory Infections Laboratory
Luiza Ustea, Nicoleta Paraschiv, Sorin Dinu, Carmen Cherciu, Mihaela Oprea, Mihaela Lazar		EPI_ISL_7963055	Clinical Emergency County Hospital, Craiova		hCoV-19/Romania/DJ_489647/2021	Cantacuzino National Military-Medical Institute, Viral Respiratory Infections Laboratory
Luiza Ustea, Nicoleta Paraschiv, Sorin Dinu, Carmen Cherciu, Mihaela Oprea, Mihaela Lazar		EPI_ISL_5241327	Cantacuzino National Military-Medical Institute, Viral Respiratory Infections Laboratory		hCoV-19/Romania/TR-474435/2021	Cantacuzino National Military-Medical Institute, Viral Respiratory Infections Laboratory
Luiza Ustea, Nicoleta Paraschiv, Sorin Dinu, Carmen Cherciu, Mihaela Oprea, Mihaela Lazar		EPI_ISL_5241337	Cantacuzino National Military-Medical Institute, Viral Respiratory Infections Laboratory		hCoV-19/Romania/TR-474458/2021	Cantacuzino National Military-Medical Institute, Viral Respiratory Infections Laboratory
Luiza Ustea, Nicoleta Paraschiv, Sorin Dinu, Carmen Cherciu, Mihaela Oprea, Mihaela Lazar		EPI_ISL_5241352	Clinical Emergency County Hospital, Craiova		hCoV-19/Romania/DJ-473541/2021	Cantacuzino National Military-Medical Institute, Viral Respiratory Infections Laboratory
Luiza Ustea, Nicoleta Paraschiv, Sorin Dinu, Carmen Cherciu, Mihaela Oprea, Mihaela Lazar		EPI_ISL_5241370	Cantacuzino National Military-Medical Institute, Viral Respiratory Infections Laboratory		hCoV-19/Romania/CL-473833/2021	Cantacuzino National Military-Medical Institute, Viral Respiratory Infections Laboratory
Luiza Ustea, Nicoleta Paraschiv, Sorin Dinu, Carmen Cherciu, Mihaela Oprea, Mihaela Lazar		EPI_ISL_5241389	Cantacuzino National Military-Medical Institute, Viral Respiratory Infections Laboratory		hCoV-19/Romania/GR-473860/2021	Cantacuzino National Military-Medical Institute, Viral Respiratory Infections Laboratory
Luiza Ustea, Nicoleta Paraschiv, Sorin Dinu, Carmen Cherciu, Mihaela Oprea, Mihaela Lazar		EPI_ISL_5241395	Cantacuzino National Military-Medical Institute, Viral Respiratory Infections Laboratory		hCoV-19/Romania/PH-473883/2021	Cantacuzino National Military-Medical Institute, Viral Respiratory Infections Laboratory
Luiza Ustea, Nicoleta Paraschiv, Sorin Dinu, Carmen Cherciu, Mihaela Oprea, Mihaela Lazar		EPI_ISL_5241400	Cantacuzino National Military-Medical Institute, Viral Respiratory Infections Laboratory		hCoV-19/Romania/PH-473891/2021	Cantacuzino National Military-Medical Institute, Viral Respiratory Infections Laboratory
Luiza Ustea, Nicoleta Paraschiv, Sorin Dinu, Carmen Cherciu, Mihaela Oprea, Mihaela Lazar		EPI_ISL_5241402	Cantacuzino National Military-Medical Institute, Viral Respiratory Infections Laboratory		hCoV-19/Romania/IS-474007/2021	Cantacuzino National Military-Medical Institute, Viral Respiratory Infections Laboratory
Luiza Ustea, Nicoleta Paraschiv, Sorin Dinu, Carmen Cherciu, Mihaela Oprea, Mihaela Lazar		EPI_ISL_7962607	Clinical Emergency County Hospital, Craiova		hCoV-19/Romania/DJ_487575/2021	Cantacuzino National Military-Medical Institute, Viral Respiratory Infections Laboratory
Luiza Ustea, Nicoleta Paraschiv, Sorin Dinu, Carmen Cherciu, Mihaela Oprea, Mihaela Lazar		EPI_ISL_5317730	Clinical Emergency County Hospital, Craiova		hCoV-19/Romania/DJ-476170/2021	Cantacuzino National Military-Medical Institute, Viral Respiratory Infections Laboratory
Luiza Ustea, Nicoleta Paraschiv, Sorin Dinu, Carmen Cherciu, Mihaela Oprea, Mihaela Lazar		EPI_ISL_5317807	Cantacuzino National Military-Medical Institute, Viral Respiratory Infections Laboratory		hCoV-19/Romania/IS-476912/2021	Cantacuzino National Military-Medical Institute, Viral Respiratory Infections Laboratory
Luiza Ustea, Nicoleta Paraschiv, Sorin Dinu, Carmen Cherciu, Mihaela Oprea, Mihaela Lazar		EPI_ISL_5389582	Clinical Emergency County Hospital, Craiova		hCoV-19/Romania/DJ-477761/2021	Cantacuzino National Military-Medical Institute, Viral Respiratory Infections Laboratory
Luiza Ustea, Nicoleta Paraschiv, Sorin Dinu, Carmen Cherciu, Mihaela Oprea, Mihaela Lazar		EPI_ISL_5389643	Clinical Emergency County Hospital, Craiova		hCoV-19/Romania/DJ-477783/2021	Cantacuzino National Military-Medical Institute, Viral Respiratory Infections Laboratory
Luiza Ustea, Nicoleta Paraschiv, Sorin Dinu, Carmen Cherciu, Mihaela Oprea, Mihaela Lazar		EPI_ISL_5389711	Clinical Emergency County Hospital, Craiova		hCoV-19/Romania/DJ-477832/2021	Cantacuzino National Military-Medical Institute, Viral Respiratory Infections Laboratory
Luiza Ustea, Nicoleta Paraschiv, Sorin Dinu, Carmen Cherciu, Mihaela Oprea, Mihaela Lazar		EPI_ISL_7962612	Clinical Hospital of Infectious Diseases, Cluj-Napoca		hCoV-19/Romania/CJ_487647/2021	Cantacuzino National Military-Medical Institute, Viral Respiratory Infections Laboratory
Luiza Ustea, Nicoleta Paraschiv, Sorin Dinu, Carmen Cherciu, Mihaela Oprea, Mihaela Lazar		EPI_ISL_8803524	Clinical Emergency County Hospital, Craiova		hCoV-19/Romania/DJ_490657/2021	Cantacuzino National Military-Medical Institute, Viral Respiratory Infections Laboratory
Luiza Ustea, Nicoleta Paraschiv, Sorin Dinu, Carmen Cherciu, Mihaela Oprea, Mihaela Lazar		EPI_ISL_7967425	Cantacuzino National Military-Medical Institute, Viral Respiratory Infections Laboratory		hCoV-19/Romania/PH_485276/2021	Cantacuzino National Military-Medical Institute, Viral Respiratory Infections Laboratory
Luiza Ustea, Nicoleta Paraschiv, Sorin Dinu, Carmen Cherciu, Mihaela Oprea, Mihaela Lazar		EPI_ISL_7967525	Cantacuzino National Military-Medical Institute, Viral Respiratory Infections Laboratory		hCoV-19/Romania/BZ_486378/2021	Cantacuzino National Military-Medical Institute, Viral Respiratory Infections Laboratory
Luiza Ustea, Nicoleta Paraschiv, Sorin Dinu, Carmen Cherciu, Mihaela Oprea, Mihaela Lazar		EPI_ISL_7962625	Clinical Emergency County Hospital, Craiova		hCoV-19/Romania/DJ_487595/2021	Cantacuzino National Military-Medical Institute, Viral Respiratory Infections Laboratory
Luiza Ustea, Nicoleta Paraschiv, Sorin Dinu, Carmen Cherciu, Mihaela Oprea, Mihaela Lazar		EPI_ISL_7963025	Cantacuzino National Military-Medical Institute, Viral Respiratory Infections Laboratory		hCoV-19/Romania/PH_489807/2021	Cantacuzino National Military-Medical Institute, Viral Respiratory Infections Laboratory
Luiza Ustea, Nicoleta Paraschiv, Sorin Dinu, Carmen Cherciu, Mihaela Oprea, Mihaela Lazar		EPI_ISL_8803525	Clinical Emergency County Hospital, Craiova		hCoV-19/Romania/DJ_490660/2021	Cantacuzino National Military-Medical Institute, Viral Respiratory Infections Laboratory
Luiza Ustea, Nicoleta Paraschiv, Sorin Dinu, Carmen Cherciu, Mihaela Oprea, Mihaela Lazar		EPI_ISL_7962626	Cantacuzino National Military-Medical Institute, Viral Respiratory Infections Laboratory		hCoV-19/Romania/PH_487266/2021	Cantacuzino National Military-Medical Institute, Viral Respiratory Infections Laboratory
Luiza Ustea, Nicoleta Paraschiv, Sorin Dinu, Carmen Cherciu, Mihaela Oprea, Mihaela Lazar		EPI_ISL_7963026	Cantacuzino National Military-Medical Institute, Viral Respiratory Infections Laboratory		hCoV-19/Romania/PH_489570/2021	Cantacuzino National Military-Medical Institute, Viral Respiratory Infections Laboratory
Luiza Ustea, Nicoleta Paraschiv, Sorin Dinu, Carmen Cherciu, Mihaela Oprea, Mihaela Lazar		EPI_ISL_7967426	Cantacuzino National Military-Medical Institute, Viral Respiratory Infections Laboratory		hCoV-19/Romania/PH_485291/2021	Cantacuzino National Military-Medical Institute, Viral Respiratory Infections Laboratory
Luiza Ustea, Nicoleta Paraschiv, Sorin Dinu, Carmen Cherciu, Mihaela Oprea, Mihaela Lazar		EPI_ISL_7967526	Cantacuzino National Military-Medical Institute, Viral Respiratory Infections Laboratory		hCoV-19/Romania/BZ_486380/2021	Cantacuzino National Military-Medical Institute, Viral Respiratory Infections Laboratory
Corina Casangiu, Leontina Banica, Marius Surleac, Ovidiu Vlaicu, Petre Milu, Robert Hohan, Simona Paraschiv, Dan Otelea		EPI_ISL_3856831	Department of Public Health Vrancea		hCoV-19/Romania/VN-19501/2021	National Institute of Infectious Diseases-Prof. Dr. Matei Bals Molecular Diagnostics Laboratory
Corina Casangiu, Leontina Banica, Marius Surleac, Ovidiu Vlaicu, Petre Milu, Robert Hohan, Simona Paraschiv, Dan Otelea		EPI_ISL_3856853	Department of Public Health Vrancea		hCoV-19/Romania/VN-19499/2021	National Institute of Infectious Diseases-Prof. Dr. Matei Bals Molecular Diagnostics Laboratory
Corina Casangiu, Leontina Banica, Marius Surleac, Ovidiu Vlaicu, Petre Milu, Robert Hohan, Simona Paraschiv, Dan Otelea		EPI_ISL_3856943	Department of Public Health Suceava		hCoV-19/Romania/SV-20130/2021	National Institute of Infectious Diseases-Prof. Dr. Matei Bals Molecular Diagnostics Laboratory
Corina Casangiu, Leontina Banica, Marius Surleac, Ovidiu Vlaicu, Petre Milu, Robert Hohan, Simona Paraschiv, Dan Otelea		EPI_ISL_3857065	Emergency County Hospital Targu Mures		hCoV-19/Romania/MS-19384/2021	National Institute of Infectious Diseases-Prof. Dr. Matei Bals Molecular Diagnostics Laboratory
Luiza Ustea, Nicoleta Paraschiv, Sorin Dinu, Carmen Cherciu, Mihaela Oprea, Mihaela Lazar		EPI_ISL_7962627	Clinical Emergency County Hospital, Craiova		hCoV-19/Romania/DJ_487498/2021	Cantacuzino National Military-Medical Institute, Viral Respiratory Infections Laboratory
Luiza Ustea, Nicoleta Paraschiv, Sorin Dinu, Carmen Cherciu, Mihaela Oprea, Mihaela Lazar		EPI_ISL_8803527	Clinical Emergency County Hospital, Craiova		hCoV-19/Romania/DJ_490664/2021	Cantacuzino National Military-Medical Institute, Viral Respiratory Infections Laboratory
Luiza Ustea, Nicoleta Paraschiv, Sorin Dinu, Carmen Cherciu, Mihaela Oprea, Mihaela Lazar		EPI_ISL_4917613	Clinical Emergency County Hospital, Craiova		hCoV-19/Romania/Dolj_467709/2021	Cantacuzino Institute Virology
Luiza Ustea, Nicoleta Paraschiv, Sorin Dinu, Carmen Cherciu, Mihaela Oprea, Mihaela Lazar		EPI_ISL_4917629	Cantacuzino National Military-Medical Institute, Viral Respiratory Infections Laboratory		hCoV-19/Romania/Prahova_467933/2021	Cantacuzino Institute Virology
Luiza Ustea, Nicoleta Paraschiv, Sorin Dinu, Carmen Cherciu, Mihaela Oprea, Mihaela Lazar		EPI_ISL_4917716	Clinical Emergency County Hospital, Craiova		hCoV-19/Romania/Dolj_469574/2021	Cantacuzino National Military-Medical Institute, Viral Respiratory Infections Laboratory
Luiza Ustea, Nicoleta Paraschiv, Sorin Dinu, Carmen Cherciu, Mihaela Oprea, Mihaela Lazar		EPI_ISL_4917737	Clinical Hospital of Infectious Diseases, Cluj-Napoca		hCoV-19/Romania/Cluj_469658/2021	Cantacuzino National Military-Medical Institute, Viral Respiratory Infections Laboratory
Luiza Ustea, Nicoleta Paraschiv, Sorin Dinu, Carmen Cherciu, Mihaela Oprea, Mihaela Lazar		EPI_ISL_7963028	Clinical Emergency County Hospital, Craiova		hCoV-19/Romania/DJ_489646/2021	Cantacuzino National Military-Medical Institute, Viral Respiratory Infections Laboratory
Luiza Ustea, Nicoleta Paraschiv, Sorin Dinu, Carmen Cherciu, Mihaela Oprea, Mihaela Lazar		EPI_ISL_4917772	Cantacuzino National Military-Medical Institute, Viral Respiratory Infections Laboratory		hCoV-19/Romania/Teleorman_470119/2021	Cantacuzino National Military-Medical Institute, Viral Respiratory Infections Laboratory
Luiza Ustea, Nicoleta Paraschiv, Sorin Dinu, Carmen Cherciu, Mihaela Oprea, Mihaela Lazar		EPI_ISL_7963013	Clinical Emergency County Hospital, Craiova		hCoV-19/Romania/DJ_489633/2021	Cantacuzino National Military-Medical Institute, Viral Respiratory Infections Laboratory
Luiza Ustea, Nicoleta Paraschiv, Sorin Dinu, Carmen Cherciu, Mihaela Oprea, Mihaela Lazar		EPI_ISL_8802113	Clinical Emergency County Hospital, Craiova		hCoV-19/Romania/DJ_489667/2021	Cantacuzino National Military-Medical Institute, Viral Respiratory Infections Laboratory
Luiza Ustea, Nicoleta Paraschiv, Sorin Dinu, Mihaela Oprea, Mihaela Lazar		EPI_ISL_3931798	Cantacuzino National Military-Medical Institute, Viral Respiratory Infections Laboratory		hCoV-19/Romania/Bucuresti_466752/2021	Cantacuzino Institute Virology
Luiza Ustea, Nicoleta Paraschiv, Sorin Dinu, Mihaela Oprea, Mihaela Lazar		EPI_ISL_3931817	Cantacuzino National Military-Medical Institute, Viral Respiratory Infections Laboratory		hCoV-19/Romania/Calarasi_466678/2021	Cantacuzino Institute Virology
Luiza Ustea, Nicoleta Paraschiv, Sorin Dinu, Mihaela Oprea, Mihaela Lazar		EPI_ISL_3931818	Cantacuzino National Military-Medical Institute, Viral Respiratory Infections Laboratory		hCoV-19/Romania/Calarasi_466690/2021	Cantacuzino Institute Virology
Luiza Ustea, Nicoleta Paraschiv, Sorin Dinu, Mihaela Oprea, Mihaela Lazar		EPI_ISL_3931834	Clinical Hospital of Infectious Diseases, Cluj-Napoca		hCoV-19/Romania/Cluj_466903/2021	Cantacuzino Institute Virology
Luiza Ustea, Nicoleta Paraschiv, Sorin Dinu, Mihaela Oprea, Mihaela Lazar		EPI_ISL_3931853	Cantacuzino National Military-Medical Institute, Viral Respiratory Infections Laboratory		hCoV-19/Romania/Dambovita_467121/2021	Cantacuzino Institute Virology
Luiza Ustea, Nicoleta Paraschiv, Sorin Dinu, Mihaela Oprea, Mihaela Lazar		EPI_ISL_3931854	Cantacuzino National Military-Medical Institute, Viral Respiratory Infections Laboratory		hCoV-19/Romania/Dambovita_467264/2021	Cantacuzino Institute Virology
Luiza Ustea, Nicoleta Paraschiv, Sorin Dinu, Mihaela Oprea, Mihaela Lazar		EPI_ISL_3931831	Clinical Hospital of Infectious Diseases, Cluj-Napoca		hCoV-19/Romania/Cluj_466905/2021	Cantacuzino Institute Virology
Luiza Ustea, Nicoleta Paraschiv, Sorin Dinu, Mihaela Oprea, Mihaela Lazar		EPI_ISL_3931833	Clinical Hospital of Infectious Diseases, Cluj-Napoca		hCoV-19/Romania/Cluj_466900/2021	Cantacuzino Institute Virology
Luiza Ustea, Nicoleta Paraschiv, Sorin Dinu, Carmen Cherciu, Mihaela Oprea, Mihaela Lazar		EPI_ISL_8802071	Clinical Hospital of Infectious Diseases, Cluj-Napoca		hCoV-19/Romania/CJ_489909/2021	Cantacuzino National Military-Medical Institute, Viral Respiratory Infections Laboratory
Luiza Ustea, Nicoleta Paraschiv, Sorin Dinu, Carmen Cherciu, Mihaela Oprea, Mihaela Lazar		EPI_ISL_7967429	Cantacuzino National Military-Medical Institute, Viral Respiratory Infections Laboratory		hCoV-19/Romania/GR_485358/2021	Cantacuzino National Military-Medical Institute, Viral Respiratory Infections Laboratory
Luiza Ustea, Nicoleta Paraschiv, Sorin Dinu, Carmen Cherciu, Mihaela Oprea, Mihaela Lazar		EPI_ISL_7962630	Clinical Emergency County Hospital, Craiova		hCoV-19/Romania/DJ_487468/2021	Cantacuzino National Military-Medical Institute, Viral Respiratory Infections Laboratory
Luiza Ustea, Nicoleta Paraschiv, Sorin Dinu, Carmen Cherciu, Mihaela Oprea, Mihaela Lazar		EPI_ISL_7963030	Clinical Emergency County Hospital, Craiova		hCoV-19/Romania/DJ_488855/2021	Cantacuzino National Military-Medical Institute, Viral Respiratory Infections Laboratory
Luiza Ustea, Nicoleta Paraschiv, Sorin Dinu, Carmen Cherciu, Mihaela Oprea, Mihaela Lazar		EPI_ISL_8801830	Clinical Hospital of Infectious Diseases, Cluj-Napoca		hCoV-19/Romania/CJ_487653/2021	Cantacuzino National Military-Medical Institute, Viral Respiratory Infections Laboratory
Luiza Ustea, Nicoleta Paraschiv, Sorin Dinu, Carmen Cherciu, Mihaela Oprea, Mihaela Lazar		EPI_ISL_8803530	Clinical Emergency County Hospital, Craiova		hCoV-19/Romania/DJ_490674/2021	Cantacuzino National Military-Medical Institute, Viral Respiratory Infections Laboratory
Luiza Ustea, Nicoleta Paraschiv, Sorin Dinu, Carmen Cherciu, Mihaela Oprea, Mihaela Lazar		EPI_ISL_7963031	Cantacuzino National Military-Medical Institute, Viral Respiratory Infections Laboratory		hCoV-19/Romania/PH_488972/2021	Cantacuzino National Military-Medical Institute, Viral Respiratory Infections Laboratory
Luiza Ustea, Nicoleta Paraschiv, Sorin Dinu, Carmen Cherciu, Mihaela Oprea, Mihaela Lazar		EPI_ISL_7967531	Cantacuzino National Military-Medical Institute, Viral Respiratory Infections Laboratory		hCoV-19/Romania/VN_486391/2021	Cantacuzino National Military-Medical Institute, Viral Respiratory Infections Laboratory
Luiza Ustea, Nicoleta Paraschiv, Sorin Dinu, Carmen Cherciu, Mihaela Oprea, Mihaela Lazar		EPI_ISL_8803529	Clinical Emergency County Hospital, Craiova		hCoV-19/Romania/DJ_490671/2021	Cantacuzino National Military-Medical Institute, Viral Respiratory Infections Laboratory
Luiza Ustea, Nicoleta Paraschiv, Sorin Dinu, Carmen Cherciu, Mihaela Oprea, Mihaela Lazar		EPI_ISL_8803531	Clinical Emergency County Hospital, Craiova		hCoV-19/Romania/DJ_490676/2021	Cantacuzino National Military-Medical Institute, Viral Respiratory Infections Laboratory
Luiza Ustea, Nicoleta Paraschiv, Sorin Dinu, Carmen Cherciu, Mihaela Oprea, Mihaela Lazar		EPI_ISL_7967414	Clinical Emergency County Hospital, Craiova		hCoV-19/Romania/DJ_486086/2021	Cantacuzino National Military-Medical Institute, Viral Respiratory Infections Laboratory
Luiza Ustea, Nicoleta Paraschiv, Sorin Dinu, Carmen Cherciu, Mihaela Oprea, Mihaela Lazar		EPI_ISL_7963032	Clinical Emergency County Hospital, Craiova		hCoV-19/Romania/DJ_489644/2021	Cantacuzino National Military-Medical Institute, Viral Respiratory Infections Laboratory
Luiza Ustea, Nicoleta Paraschiv, Sorin Dinu, Carmen Cherciu, Mihaela Oprea, Mihaela Lazar		EPI_ISL_7967332	Clinical Emergency County Hospital, Craiova		hCoV-19/Romania/DJ_485913/2021	Cantacuzino National Military-Medical Institute, Viral Respiratory Infections Laboratory
Luiza Ustea, Nicoleta Paraschiv, Sorin Dinu, Carmen Cherciu, Mihaela Oprea, Mihaela Lazar		EPI_ISL_7967432	Cantacuzino National Military-Medical Institute, Viral Respiratory Infections Laboratory		hCoV-19/Romania/CT_485368/2021	Cantacuzino National Military-Medical Institute, Viral Respiratory Infections Laboratory
Luiza Ustea, Nicoleta Paraschiv, Sorin Dinu, Carmen Cherciu, Mihaela Oprea, Mihaela Lazar		EPI_ISL_7967532	Cantacuzino National Military-Medical Institute, Viral Respiratory Infections Laboratory		hCoV-19/Romania/GR_486398/2021	Cantacuzino National Military-Medical Institute, Viral Respiratory Infections Laboratory
Luiza Ustea, Nicoleta Paraschiv, Sorin Dinu, Carmen Cherciu, Mihaela Oprea, Mihaela Lazar		EPI_ISL_7967333	Clinical Emergency County Hospital, Craiova		hCoV-19/Romania/DJ_485916/2021	Cantacuzino National Military-Medical Institute, Viral Respiratory Infections Laboratory
Luiza Ustea, Nicoleta Paraschiv, Sorin Dinu, Carmen Cherciu, Mihaela Oprea, Mihaela Lazar		EPI_ISL_7967533	Cantacuzino National Military-Medical Institute, Viral Respiratory Infections Laboratory		hCoV-19/Romania/GR_486401/2021	Cantacuzino National Military-Medical Institute, Viral Respiratory Infections Laboratory
Luiza Ustea, Nicoleta Paraschiv, Sorin Dinu, Carmen Cherciu, Mihaela Oprea, Mihaela Lazar		EPI_ISL_7967433	Cantacuzino National Military-Medical Institute, Viral Respiratory Infections Laboratory		hCoV-19/Romania/CT_485369/2021	Cantacuzino National Military-Medical Institute, Viral Respiratory Infections Laboratory
Luiza Ustea, Nicoleta Paraschiv, Sorin Dinu, Carmen Cherciu, Mihaela Oprea, Mihaela Lazar		EPI_ISL_8801834	Clinical Hospital of Infectious Diseases, Cluj-Napoca		hCoV-19/Romania/CJ_487657/2021	Cantacuzino National Military-Medical Institute, Viral Respiratory Infections Laboratory
Luiza Ustea, Nicoleta Paraschiv, Sorin Dinu, Carmen Cherciu, Mihaela Oprea, Mihaela Lazar		EPI_ISL_8803534	Clinical Emergency County Hospital, Craiova		hCoV-19/Romania/DJ_490681/2021	Cantacuzino National Military-Medical Institute, Viral Respiratory Infections Laboratory
Luiza Ustea, Nicoleta Paraschiv, Sorin Dinu, Carmen Cherciu, Mihaela Oprea, Mihaela Lazar		EPI_ISL_7962634	Clinical Emergency County Hospital, Craiova		hCoV-19/Romania/DJ_487460/2021	Cantacuzino National Military-Medical Institute, Viral Respiratory Infections Laboratory
Luiza Ustea, Nicoleta Paraschiv, Sorin Dinu, Carmen Cherciu, Mihaela Oprea, Mihaela Lazar		EPI_ISL_7967534	Cantacuzino National Military-Medical Institute, Viral Respiratory Infections Laboratory		hCoV-19/Romania/GR_486403/2021	Cantacuzino National Military-Medical Institute, Viral Respiratory Infections Laboratory
Luiza Ustea, Nicoleta Paraschiv, Sorin Dinu, Carmen Cherciu, Mihaela Oprea, Mihaela Lazar		EPI_ISL_7967334	Clinical Emergency County Hospital, Craiova		hCoV-19/Romania/DJ_485918/2021	Cantacuzino National Military-Medical Institute, Viral Respiratory Infections Laboratory
Luiza Ustea, Nicoleta Paraschiv, Sorin Dinu, Carmen Cherciu, Mihaela Oprea, Mihaela Lazar		EPI_ISL_7963034	Cantacuzino National Military-Medical Institute, Viral Respiratory Infections Laboratory		hCoV-19/Romania/PH_488955/2021	Cantacuzino National Military-Medical Institute, Viral Respiratory Infections Laboratory
Luiza Ustea, Nicoleta Paraschiv, Sorin Dinu, Carmen Cherciu, Mihaela Oprea, Mihaela Lazar		EPI_ISL_7962635	Clinical Emergency County Hospital, Craiova		hCoV-19/Romania/DJ_487514/2021	Cantacuzino National Military-Medical Institute, Viral Respiratory Infections Laboratory
Luiza Ustea, Nicoleta Paraschiv, Sorin Dinu, Carmen Cherciu, Mihaela Oprea, Mihaela Lazar		EPI_ISL_7963035	Cantacuzino National Military-Medical Institute, Viral Respiratory Infections Laboratory		hCoV-19/Romania/CT_489969/2021	Cantacuzino National Military-Medical Institute, Viral Respiratory Infections Laboratory
Luiza Ustea, Nicoleta Paraschiv, Sorin Dinu, Carmen Cherciu, Mihaela Oprea, Mihaela Lazar		EPI_ISL_7967335	Clinical Emergency County Hospital, Craiova		hCoV-19/Romania/DJ_485921/2021	Cantacuzino National Military-Medical Institute, Viral Respiratory Infections Laboratory
Luiza Ustea, Nicoleta Paraschiv, Sorin Dinu, Carmen Cherciu, Mihaela Oprea, Mihaela Lazar		EPI_ISL_8803535	Clinical Emergency County Hospital, Craiova		hCoV-19/Romania/DJ_490684/2021	Cantacuzino National Military-Medical Institute, Viral Respiratory Infections Laboratory
Luiza Ustea, Nicoleta Paraschiv, Sorin Dinu, Carmen Cherciu, Mihaela Oprea, Mihaela Lazar		EPI_ISL_7963037	Clinical Emergency County Hospital, Craiova		hCoV-19/Romania/DJ_489614/2021	Cantacuzino National Military-Medical Institute, Viral Respiratory Infections Laboratory
Luiza Ustea, Nicoleta Paraschiv, Sorin Dinu, Carmen Cherciu, Mihaela Oprea, Mihaela Lazar		EPI_ISL_7967436	Cantacuzino National Military-Medical Institute, Viral Respiratory Infections Laboratory		hCoV-19/Romania/AR_485503/2021	Cantacuzino National Military-Medical Institute, Viral Respiratory Infections Laboratory
Luiza Ustea, Nicoleta Paraschiv, Sorin Dinu, Carmen Cherciu, Mihaela Oprea, Mihaela Lazar		EPI_ISL_8803536	Clinical Emergency County Hospital, Craiova		hCoV-19/Romania/DJ_490687/2021	Cantacuzino National Military-Medical Institute, Viral Respiratory Infections Laboratory
Corina Casangiu, Leontina Banica, Marius Surleac, Ovidiu Vlaicu, Petre Milu, Robert Hohan, Simona Paraschiv, Dan Otelea		EPI_ISL_4183928	Department of Public Health Bucharest		hCoV-19/Romania/B-20165/2021	National Institute of Infectious Diseases-Prof. Dr. Matei Bals Molecular Diagnostics Laboratory
Corina Casangiu, Leontina Banica, Marius Surleac, Ovidiu Vlaicu, Petre Milu, Robert Hohan, Simona Paraschiv, Dan Otelea		EPI_ISL_4184380	Department of Public Health Neamt		hCoV-19/Romania/NT-23036/2021	National Institute of Infectious Diseases-Prof. Dr. Matei Bals Molecular Diagnostics Laboratory
Corina Casangiu, Leontina Banica, Marius Surleac, Ovidiu Vlaicu, Petre Milu, Robert Hohan, Simona Paraschiv, Dan Otelea		EPI_ISL_4183970	Department of Public Health Neamt		hCoV-19/Romania/NT-20634/2021	National Institute of Infectious Diseases-Prof. Dr. Matei Bals Molecular Diagnostics Laboratory
Corina Casangiu, Leontina Banica, Marius Surleac, Ovidiu Vlaicu, Petre Milu, Robert Hohan, Simona Paraschiv, Dan Otelea		EPI_ISL_4183979	Department of Public Health Constanta		hCoV-19/Romania/CT-20848/2021	National Institute of Infectious Diseases-Prof. Dr. Matei Bals Molecular Diagnostics Laboratory
Corina Casangiu, Leontina Banica, Marius Surleac, Ovidiu Vlaicu, Petre Milu, Robert Hohan, Simona Paraschiv, Dan Otelea		EPI_ISL_4184022	Department of Public Health Vrancea		hCoV-19/Romania/VN-20956/2021	National Institute of Infectious Diseases-Prof. Dr. Matei Bals Molecular Diagnostics Laboratory
Corina Casangiu, Leontina Banica, Marius Surleac, Ovidiu Vlaicu, Petre Milu, Robert Hohan, Simona Paraschiv, Dan Otelea		EPI_ISL_4184032	Department of Public Health Vrancea		hCoV-19/Romania/VN-20959/2021	National Institute of Infectious Diseases-Prof. Dr. Matei Bals Molecular Diagnostics Laboratory
Corina Casangiu, Leontina Banica, Marius Surleac, Ovidiu Vlaicu, Petre Milu, Robert Hohan, Simona Paraschiv, Dan Otelea		EPI_ISL_4184062	Department of Public Health Suceava		hCoV-19/Romania/SV-20971/2021	National Institute of Infectious Diseases-Prof. Dr. Matei Bals Molecular Diagnostics Laboratory
Corina Casangiu, Leontina Banica, Marius Surleac, Ovidiu Vlaicu, Petre Milu, Robert Hohan, Simona Paraschiv, Dan Otelea		EPI_ISL_4184070	Department of Public Health Suceava		hCoV-19/Romania/SV-20977/2021	National Institute of Infectious Diseases-Prof. Dr. Matei Bals Molecular Diagnostics Laboratory
Corina Casangiu, Leontina Banica, Marius Surleac, Ovidiu Vlaicu, Petre Milu, Robert Hohan, Simona Paraschiv, Dan Otelea		EPI_ISL_4184089	Department of Public Health Bacau		hCoV-19/Romania/BC-20982/2021	National Institute of Infectious Diseases-Prof. Dr. Matei Bals Molecular Diagnostics Laboratory
Corina Casangiu, Leontina Banica, Marius Surleac, Ovidiu Vlaicu, Petre Milu, Robert Hohan, Simona Paraschiv, Dan Otelea		EPI_ISL_4184092	Department of Public Health Bacau		hCoV-19/Romania/BC-20983/2021	National Institute of Infectious Diseases-Prof. Dr. Matei Bals Molecular Diagnostics Laboratory
Corina Casangiu, Leontina Banica, Marius Surleac, Ovidiu Vlaicu, Petre Milu, Robert Hohan, Simona Paraschiv, Dan Otelea		EPI_ISL_4184109	Department of Public Health Timisoara		hCoV-19/Romania/TM-20995/2021	National Institute of Infectious Diseases-Prof. Dr. Matei Bals Molecular Diagnostics Laboratory
Corina Casangiu, Leontina Banica, Marius Surleac, Ovidiu Vlaicu, Petre Milu, Robert Hohan, Simona Paraschiv, Dan Otelea		EPI_ISL_4184147	Department of Public Health Ilfov		hCoV-19/Romania/IF-21464/2021	National Institute of Infectious Diseases-Prof. Dr. Matei Bals Molecular Diagnostics Laboratory
Corina Casangiu, Leontina Banica, Marius Surleac, Ovidiu Vlaicu, Petre Milu, Robert Hohan, Simona Paraschiv, Dan Otelea		EPI_ISL_4184185	Department of Public Health Ilfov		hCoV-19/Romania/IF-21477/2021	National Institute of Infectious Diseases-Prof. Dr. Matei Bals Molecular Diagnostics Laboratory
Corina Casangiu, Leontina Banica, Marius Surleac, Ovidiu Vlaicu, Petre Milu, Robert Hohan, Simona Paraschiv, Dan Otelea		EPI_ISL_4184193	Department of Public Health Ilfov		hCoV-19/Romania/IF-21479/2021	National Institute of Infectious Diseases-Prof. Dr. Matei Bals Molecular Diagnostics Laboratory
Corina Casangiu, Leontina Banica, Marius Surleac, Ovidiu Vlaicu, Petre Milu, Robert Hohan, Simona Paraschiv, Dan Otelea		EPI_ISL_4184289	Department of Public Health Neamt		hCoV-19/Romania/NT-22057/2021	National Institute of Infectious Diseases-Prof. Dr. Matei Bals Molecular Diagnostics Laboratory
Corina Casangiu, Leontina Banica, Marius Surleac, Ovidiu Vlaicu, Petre Milu, Robert Hohan, Simona Paraschiv, Dan Otelea		EPI_ISL_4184308	Department of Public Health Neamt		hCoV-19/Romania/NT-22068/2021	National Institute of Infectious Diseases-Prof. Dr. Matei Bals Molecular Diagnostics Laboratory
Corina Casangiu, Leontina Banica, Marius Surleac, Ovidiu Vlaicu, Petre Milu, Robert Hohan, Simona Paraschiv, Dan Otelea		EPI_ISL_4184362	Department of Public Health Neamt		hCoV-19/Romania/NT-23024/2021	National Institute of Infectious Diseases-Prof. Dr. Matei Bals Molecular Diagnostics Laboratory
Corina Casangiu, Leontina Banica, Marius Surleac, Ovidiu Vlaicu, Petre Milu, Robert Hohan, Simona Paraschiv, Dan Otelea		EPI_ISL_4184369	Department of Public Health Neamt		hCoV-19/Romania/NT-23029/2021	National Institute of Infectious Diseases-Prof. Dr. Matei Bals Molecular Diagnostics Laboratory
Corina Casangiu, Leontina Banica, Marius Surleac, Ovidiu Vlaicu, Petre Milu, Robert Hohan, Simona Paraschiv, Dan Otelea		EPI_ISL_4184382	Department of Public Health Neamt		hCoV-19/Romania/NT-23037/2021	National Institute of Infectious Diseases-Prof. Dr. Matei Bals Molecular Diagnostics Laboratory
Corina Casangiu, Leontina Banica, Marius Surleac, Ovidiu Vlaicu, Petre Milu, Robert Hohan, Simona Paraschiv, Dan Otelea		EPI_ISL_4184423	Department of Public Health Buzau		hCoV-19/Romania/BZ-23303/2021	National Institute of Infectious Diseases-Prof. Dr. Matei Bals Molecular Diagnostics Laboratory
Corina Casangiu, Leontina Banica, Marius Surleac, Ovidiu Vlaicu, Petre Milu, Robert Hohan, Simona Paraschiv, Dan Otelea		EPI_ISL_4184447	Department of Public Health Mures		hCoV-19/Romania/MS-23550/2021	National Institute of Infectious Diseases-Prof. Dr. Matei Bals Molecular Diagnostics Laboratory
Corina Casangiu, Leontina Banica, Marius Surleac, Ovidiu Vlaicu, Petre Milu, Robert Hohan, Simona Paraschiv, Dan Otelea		EPI_ISL_4184449	Department of Public Health Mures		hCoV-19/Romania/MS-23551/2021	National Institute of Infectious Diseases-Prof. Dr. Matei Bals Molecular Diagnostics Laboratory
Corina Casangiu, Leontina Banica, Marius Surleac, Ovidiu Vlaicu, Petre Milu, Robert Hohan, Simona Paraschiv, Dan Otelea		EPI_ISL_4184460	Department of Public Health Mures		hCoV-19/Romania/MS-23562/2021	National Institute of Infectious Diseases-Prof. Dr. Matei Bals Molecular Diagnostics Laboratory
Corina Casangiu, Leontina Banica, Marius Surleac, Ovidiu Vlaicu, Petre Milu, Robert Hohan, Simona Paraschiv, Dan Otelea		EPI_ISL_4184463	Department of Public Health Iasi		hCoV-19/Romania/IS-23565/2021	National Institute of Infectious Diseases-Prof. Dr. Matei Bals Molecular Diagnostics Laboratory
Corina Casangiu, Leontina Banica, Marius Surleac, Ovidiu Vlaicu, Petre Milu, Robert Hohan, Simona Paraschiv, Dan Otelea		EPI_ISL_4184474	Department of Public Health Iasi		hCoV-19/Romania/IS-23570/2021	National Institute of Infectious Diseases-Prof. Dr. Matei Bals Molecular Diagnostics Laboratory
Corina Casangiu, Leontina Banica, Marius Surleac, Ovidiu Vlaicu, Petre Milu, Robert Hohan, Simona Paraschiv, Dan Otelea		EPI_ISL_4184593	Department of Public Health Bucharest		hCoV-19/Romania/B-23626/2021	National Institute of Infectious Diseases-Prof. Dr. Matei Bals Molecular Diagnostics Laboratory
Corina Casangiu, Leontina Banica, Marius Surleac, Ovidiu Vlaicu, Petre Milu, Robert Hohan, Simona Paraschiv, Dan Otelea		EPI_ISL_4184734	Department of Public Health Iasi		hCoV-19/Romania/IS-22034/2021	National Institute of Infectious Diseases-Prof. Dr. Matei Bals Molecular Diagnostics Laboratory
Corina Casangiu, Leontina Banica, Marius Surleac, Ovidiu Vlaicu, Petre Milu, Robert Hohan, Simona Paraschiv, Dan Otelea		EPI_ISL_4184754	Department of Public Health Neamt		hCoV-19/Romania/NT-22069/2021	National Institute of Infectious Diseases-Prof. Dr. Matei Bals Molecular Diagnostics Laboratory
Corina Casangiu, Leontina Banica, Marius Surleac, Ovidiu Vlaicu, Petre Milu, Robert Hohan, Simona Paraschiv, Dan Otelea		EPI_ISL_4184765	Department of Public Health Neamt		hCoV-19/Romania/NT-23028/2021	National Institute of Infectious Diseases-Prof. Dr. Matei Bals Molecular Diagnostics Laboratory
Corina Casangiu, Leontina Banica, Marius Surleac, Ovidiu Vlaicu, Petre Milu, Robert Hohan, Simona Paraschiv, Dan Otelea		EPI_ISL_4184798	Department of Public Health Neamt		hCoV-19/Romania/NT-23039/2021	National Institute of Infectious Diseases-Prof. Dr. Matei Bals Molecular Diagnostics Laboratory
Corina Casangiu, Leontina Banica, Marius Surleac, Ovidiu Vlaicu, Petre Milu, Robert Hohan, Simona Paraschiv, Dan Otelea		EPI_ISL_4184809	Department of Public Health Bucharest		hCoV-19/Romania/B-23646/2021	National Institute of Infectious Diseases-Prof. Dr. Matei Bals Molecular Diagnostics Laboratory
Luiza Ustea, Nicoleta Paraschiv, Sorin Dinu, Carmen Cherciu, Mihaela Oprea, Mihaela Lazar		EPI_ISL_7963038	Cantacuzino National Military-Medical Institute, Viral Respiratory Infections Laboratory		hCoV-19/Romania/PH_488979/2021	Cantacuzino National Military-Medical Institute, Viral Respiratory Infections Laboratory
Luiza Ustea, Nicoleta Paraschiv, Sorin Dinu, Carmen Cherciu, Mihaela Oprea, Mihaela Lazar		EPI_ISL_7967438	Cantacuzino National Military-Medical Institute, Viral Respiratory Infections Laboratory		hCoV-19/Romania/PH_485529/2021	Cantacuzino National Military-Medical Institute, Viral Respiratory Infections Laboratory
Corina Casangiu, Leontina Banica, Marius Surleac, Ovidiu Vlaicu, Simona Paraschiv, Dan Otelea		EPI_ISL_12603191	National Institute of Infectious Diseases-Prof. Dr. Matei Bals Molecular Diagnostics Laboratory		hCoV-19/Romania/B-36424/2021	National Institute of Infectious Diseases-Prof. Dr. Matei Bals Molecular Diagnostics Laboratory
Luiza Ustea, Nicoleta Paraschiv, Sorin Dinu, Carmen Cherciu, Mihaela Oprea, Mihaela Lazar		EPI_ISL_8802042	Clinical Hospital of Infectious Diseases, Cluj-Napoca		hCoV-19/Romania/CJ_489828/2021	Cantacuzino National Military-Medical Institute, Viral Respiratory Infections Laboratory
Luiza Ustea, Nicoleta Paraschiv, Sorin Dinu, Carmen Cherciu, Mihaela Oprea, Mihaela Lazar		EPI_ISL_7967542	Cantacuzino National Military-Medical Institute, Viral Respiratory Infections Laboratory		hCoV-19/Romania/GR_486413/2021	Cantacuzino National Military-Medical Institute, Viral Respiratory Infections Laboratory
Corina Casangiu, Leontina Banica, Marius Surleac, Ovidiu Vlaicu, Petre Milu, Robert Hohan, Simona Paraschiv, Dan Otelea		EPI_ISL_7890541	National Institute of Infectious Diseases-Prof. Dr. Matei Bals Molecular Diagnostics Laboratory		hCoV-19/Romania/B-37622/2021	National Institute of Infectious Diseases-Prof. Dr. Matei Bals Molecular Diagnostics Laboratory
Luiza Ustea, Nicoleta Paraschiv, Sorin Dinu, Carmen Cherciu, Mihaela Oprea, Mihaela Lazar		EPI_ISL_7962641	Clinical Emergency County Hospital, Craiova		hCoV-19/Romania/DJ_487527/2021	Cantacuzino National Military-Medical Institute, Viral Respiratory Infections Laboratory
Luiza Ustea, Nicoleta Paraschiv, Sorin Dinu, Carmen Cherciu, Mihaela Oprea, Mihaela Lazar		EPI_ISL_7963041	Clinical Emergency County Hospital, Craiova		hCoV-19/Romania/DJ_489656/2021	Cantacuzino National Military-Medical Institute, Viral Respiratory Infections Laboratory
Luiza Ustea, Nicoleta Paraschiv, Sorin Dinu, Carmen Cherciu, Mihaela Oprea, Mihaela Lazar		EPI_ISL_7967441	Cantacuzino National Military-Medical Institute, Viral Respiratory Infections Laboratory		hCoV-19/Romania/PH_485538/2021	Cantacuzino National Military-Medical Institute, Viral Respiratory Infections Laboratory
Luiza Ustea, Nicoleta Paraschiv, Sorin Dinu, Carmen Cherciu, Mihaela Oprea, Mihaela Lazar		EPI_ISL_8803541	Cantacuzino National Military-Medical Institute, Viral Respiratory Infections Laboratory		hCoV-19/Romania/CT_490876/2021	Cantacuzino National Military-Medical Institute, Viral Respiratory Infections Laboratory
Luiza Ustea, Nicoleta Paraschiv, Sorin Dinu, Carmen Cherciu, Mihaela Oprea, Mihaela Lazar		EPI_ISL_8801844	Cantacuzino National Military-Medical Institute, Viral Respiratory Infections Laboratory		hCoV-19/Romania/B_487807/2021	Cantacuzino National Military-Medical Institute, Viral Respiratory Infections Laboratory
Luiza Ustea, Nicoleta Paraschiv, Sorin Dinu, Carmen Cherciu, Mihaela Oprea, Mihaela Lazar		EPI_ISL_7962644	Clinical Emergency County Hospital, Craiova		hCoV-19/Romania/DJ_487532/2021	Cantacuzino National Military-Medical Institute, Viral Respiratory Infections Laboratory
Luiza Ustea, Nicoleta Paraschiv, Sorin Dinu, Carmen Cherciu, Mihaela Oprea, Mihaela Lazar		EPI_ISL_7963044	Clinical Emergency County Hospital, Craiova		hCoV-19/Romania/DJ_489636/2021	Cantacuzino National Military-Medical Institute, Viral Respiratory Infections Laboratory
Luiza Ustea, Nicoleta Paraschiv, Sorin Dinu, Carmen Cherciu, Mihaela Oprea, Mihaela Lazar		EPI_ISL_7962643	Clinical Emergency County Hospital, Craiova		hCoV-19/Romania/DJ_487470/2021	Cantacuzino National Military-Medical Institute, Viral Respiratory Infections Laboratory
Luiza Ustea, Nicoleta Paraschiv, Sorin Dinu, Carmen Cherciu, Mihaela Oprea, Mihaela Lazar		EPI_ISL_7962646	Clinical Emergency County Hospital, Craiova		hCoV-19/Romania/DJ_487551/2021	Cantacuzino National Military-Medical Institute, Viral Respiratory Infections Laboratory
Luiza Ustea, Nicoleta Paraschiv, Sorin Dinu, Carmen Cherciu, Mihaela Oprea, Mihaela Lazar		EPI_ISL_7967446	Cantacuzino National Military-Medical Institute, Viral Respiratory Infections Laboratory		hCoV-19/Romania/PH_485568/2021	Cantacuzino National Military-Medical Institute, Viral Respiratory Infections Laboratory
Luiza Ustea, Nicoleta Paraschiv, Sorin Dinu, Carmen Cherciu, Mihaela Oprea, Mihaela Lazar		EPI_ISL_7967545	Cantacuzino National Military-Medical Institute, Viral Respiratory Infections Laboratory		hCoV-19/Romania/GR_486418/2021	Cantacuzino National Military-Medical Institute, Viral Respiratory Infections Laboratory
Luiza Ustea, Nicoleta Paraschiv, Sorin Dinu, Carmen Cherciu, Mihaela Oprea, Mihaela Lazar		EPI_ISL_8801845	Cantacuzino National Military-Medical Institute, Viral Respiratory Infections Laboratory		hCoV-19/Romania/B_487808/2021	Cantacuzino National Military-Medical Institute, Viral Respiratory Infections Laboratory
Luiza Ustea, Nicoleta Paraschiv, Sorin Dinu, Carmen Cherciu, Mihaela Oprea, Mihaela Lazar		EPI_ISL_7967445	Cantacuzino National Military-Medical Institute, Viral Respiratory Infections Laboratory		hCoV-19/Romania/PH_485563/2021	Cantacuzino National Military-Medical Institute, Viral Respiratory Infections Laboratory
Luiza Ustea, Nicoleta Paraschiv, Sorin Dinu, Carmen Cherciu, Mihaela Oprea, Mihaela Lazar		EPI_ISL_8801848	Cantacuzino National Military-Medical Institute, Viral Respiratory Infections Laboratory		hCoV-19/Romania/PH_487909/2021	Cantacuzino National Military-Medical Institute, Viral Respiratory Infections Laboratory
Luiza Ustea, Nicoleta Paraschiv, Sorin Dinu, Carmen Cherciu, Mihaela Oprea, Mihaela Lazar		EPI_ISL_7967349	Clinical Emergency County Hospital, Craiova		hCoV-19/Romania/DJ_485942/2021	Cantacuzino National Military-Medical Institute, Viral Respiratory Infections Laboratory
Luiza Ustea, Nicoleta Paraschiv, Sorin Dinu, Carmen Cherciu, Mihaela Oprea, Mihaela Lazar		EPI_ISL_7967347	Clinical Emergency County Hospital, Craiova		hCoV-19/Romania/DJ_485940/2021	Cantacuzino National Military-Medical Institute, Viral Respiratory Infections Laboratory
Luiza Ustea, Nicoleta Paraschiv, Sorin Dinu, Carmen Cherciu, Mihaela Oprea, Mihaela Lazar		EPI_ISL_7967447	Cantacuzino National Military-Medical Institute, Viral Respiratory Infections Laboratory		hCoV-19/Romania/PH_485583/2021	Cantacuzino National Military-Medical Institute, Viral Respiratory Infections Laboratory
Luiza Ustea, Nicoleta Paraschiv, Sorin Dinu, Carmen Cherciu, Mihaela Oprea, Mihaela Lazar		EPI_ISL_8802047	Clinical Hospital of Infectious Diseases, Cluj-Napoca		hCoV-19/Romania/CJ_489837/2021	Cantacuzino National Military-Medical Institute, Viral Respiratory Infections Laboratory
Luiza Ustea, Nicoleta Paraschiv, Sorin Dinu, Carmen Cherciu, Mihaela Oprea, Mihaela Lazar		EPI_ISL_7967351	Clinical Emergency County Hospital, Craiova		hCoV-19/Romania/DJ_485944/2021	Cantacuzino National Military-Medical Institute, Viral Respiratory Infections Laboratory
Luiza Ustea, Nicoleta Paraschiv, Sorin Dinu, Carmen Cherciu, Mihaela Oprea, Mihaela Lazar		EPI_ISL_8802049	Clinical Hospital of Infectious Diseases, Cluj-Napoca		hCoV-19/Romania/CJ_489844/2021	Cantacuzino National Military-Medical Institute, Viral Respiratory Infections Laboratory
Luiza Ustea, Nicoleta Paraschiv, Sorin Dinu, Carmen Cherciu, Mihaela Oprea, Mihaela Lazar		EPI_ISL_5741213	Cantacuzino National Military-Medical Institute, Viral Respiratory Infections Laboratory		hCoV-19/Romania/PH-481402/2021	Cantacuzino National Military-Medical Institute, Viral Respiratory Infections Laboratory
Luiza Ustea, Nicoleta Paraschiv, Sorin Dinu, Carmen Cherciu, Mihaela Oprea, Mihaela Lazar		EPI_ISL_5741245	Cantacuzino National Military-Medical Institute, Viral Respiratory Infections Laboratory		hCoV-19/Romania/PH-481447/2021	Cantacuzino National Military-Medical Institute, Viral Respiratory Infections Laboratory
Luiza Ustea, Nicoleta Paraschiv, Sorin Dinu, Carmen Cherciu, Mihaela Oprea, Mihaela Lazar		EPI_ISL_5741246	Cantacuzino National Military-Medical Institute, Viral Respiratory Infections Laboratory		hCoV-19/Romania/PH-481450/2021	Cantacuzino National Military-Medical Institute, Viral Respiratory Infections Laboratory
Luiza Ustea, Nicoleta Paraschiv, Sorin Dinu, Carmen Cherciu, Mihaela Oprea, Mihaela Lazar		EPI_ISL_5741250	Cantacuzino National Military-Medical Institute, Viral Respiratory Infections Laboratory		hCoV-19/Romania/CT-481462/2021	Cantacuzino National Military-Medical Institute, Viral Respiratory Infections Laboratory
Luiza Ustea, Nicoleta Paraschiv, Sorin Dinu, Carmen Cherciu, Mihaela Oprea, Mihaela Lazar		EPI_ISL_5741813	Cantacuzino National Military-Medical Institute, Viral Respiratory Infections Laboratory		hCoV-19/Romania/AG-479869/2021	Cantacuzino National Military-Medical Institute, Viral Respiratory Infections Laboratory
Luiza Ustea, Nicoleta Paraschiv, Sorin Dinu, Carmen Cherciu, Mihaela Oprea, Mihaela Lazar		EPI_ISL_5741324	Cantacuzino National Military-Medical Institute, Viral Respiratory Infections Laboratory		hCoV-19/Romania/PH-481771/2021	Cantacuzino National Military-Medical Institute, Viral Respiratory Infections Laboratory
Luiza Ustea, Nicoleta Paraschiv, Sorin Dinu, Carmen Cherciu, Mihaela Oprea, Mihaela Lazar		EPI_ISL_5741752	Cantacuzino National Military-Medical Institute, Viral Respiratory Infections Laboratory		hCoV-19/Romania/PH-479720/2021	Cantacuzino National Military-Medical Institute, Viral Respiratory Infections Laboratory
Luiza Ustea, Nicoleta Paraschiv, Sorin Dinu, Carmen Cherciu, Mihaela Oprea, Mihaela Lazar		EPI_ISL_5741954	Clinical Emergency County Hospital, Craiova		hCoV-19/Romania/DJ-480067/2021	Cantacuzino National Military-Medical Institute, Viral Respiratory Infections Laboratory
Luiza Ustea, Nicoleta Paraschiv, Sorin Dinu, Carmen Cherciu, Mihaela Oprea, Mihaela Lazar		EPI_ISL_5742219	Clinical Emergency County Hospital, Craiova		hCoV-19/Romania/DJ-480217/2021	Cantacuzino National Military-Medical Institute, Viral Respiratory Infections Laboratory
Luiza Ustea, Nicoleta Paraschiv, Sorin Dinu, Carmen Cherciu, Mihaela Oprea, Mihaela Lazar		EPI_ISL_5742285	Clinical Emergency County Hospital, Craiova		hCoV-19/Romania/DJ-480246/2021	Cantacuzino National Military-Medical Institute, Viral Respiratory Infections Laboratory
Luiza Ustea, Nicoleta Paraschiv, Sorin Dinu, Carmen Cherciu, Mihaela Oprea, Mihaela Lazar		EPI_ISL_5742288	Cantacuzino National Military-Medical Institute, Viral Respiratory Infections Laboratory		hCoV-19/Romania/PH-480250/2021	Cantacuzino National Military-Medical Institute, Viral Respiratory Infections Laboratory
Luiza Ustea, Nicoleta Paraschiv, Sorin Dinu, Carmen Cherciu, Mihaela Oprea, Mihaela Lazar		EPI_ISL_5742308	Cantacuzino National Military-Medical Institute, Viral Respiratory Infections Laboratory		hCoV-19/Romania/AG-480270/2021	Cantacuzino National Military-Medical Institute, Viral Respiratory Infections Laboratory
Luiza Ustea, Nicoleta Paraschiv, Sorin Dinu, Carmen Cherciu, Mihaela Oprea, Mihaela Lazar		EPI_ISL_5742310	Clinical Emergency County Hospital, Craiova		hCoV-19/Romania/DJ-480273/2021	Cantacuzino National Military-Medical Institute, Viral Respiratory Infections Laboratory
Luiza Ustea, Nicoleta Paraschiv, Sorin Dinu, Carmen Cherciu, Mihaela Oprea, Mihaela Lazar		EPI_ISL_5742155	Clinical Emergency County Hospital, Craiova		hCoV-19/Romania/DJ-480178/2021	Cantacuzino National Military-Medical Institute, Viral Respiratory Infections Laboratory
Luiza Ustea, Nicoleta Paraschiv, Sorin Dinu, Carmen Cherciu, Mihaela Oprea, Mihaela Lazar		EPI_ISL_5741536	Cantacuzino National Military-Medical Institute, Viral Respiratory Infections Laboratory		hCoV-19/Romania/CJ-480374/2021	Cantacuzino National Military-Medical Institute, Viral Respiratory Infections Laboratory
Luiza Ustea, Nicoleta Paraschiv, Sorin Dinu, Carmen Cherciu, Mihaela Oprea, Mihaela Lazar		EPI_ISL_8801850	Cantacuzino National Military-Medical Institute, Viral Respiratory Infections Laboratory		hCoV-19/Romania/PH_488496/2021	Cantacuzino National Military-Medical Institute, Viral Respiratory Infections Laboratory
Luiza Ustea, Nicoleta Paraschiv, Sorin Dinu, Carmen Cherciu, Mihaela Oprea, Mihaela Lazar		EPI_ISL_8801855	Cantacuzino National Military-Medical Institute, Viral Respiratory Infections Laboratory		hCoV-19/Romania/PH_488685/2021	Cantacuzino National Military-Medical Institute, Viral Respiratory Infections Laboratory
Luiza Ustea, Nicoleta Paraschiv, Sorin Dinu, Carmen Cherciu, Mihaela Oprea, Mihaela Lazar		EPI_ISL_7963056	Clinical Emergency County Hospital, Craiova		hCoV-19/Romania/DJ_488834/2021	Cantacuzino National Military-Medical Institute, Viral Respiratory Infections Laboratory
Luiza Ustea, Nicoleta Paraschiv, Sorin Dinu, Carmen Cherciu, Mihaela Oprea, Mihaela Lazar		EPI_ISL_7967457	Cantacuzino National Military-Medical Institute, Viral Respiratory Infections Laboratory		hCoV-19/Romania/VL_485652/2021	Cantacuzino National Military-Medical Institute, Viral Respiratory Infections Laboratory
Luiza Ustea, Nicoleta Paraschiv, Sorin Dinu, Carmen Cherciu, Mihaela Oprea, Mihaela Lazar		EPI_ISL_7967497	Clinical Hospital of Infectious Diseases, Cluj-Napoca		hCoV-19/Romania/CJ_486148/2021	Cantacuzino National Military-Medical Institute, Viral Respiratory Infections Laboratory
Luiza Ustea, Nicoleta Paraschiv, Sorin Dinu, Carmen Cherciu, Mihaela Oprea, Mihaela Lazar		EPI_ISL_7967352	Clinical Emergency County Hospital, Craiova		hCoV-19/Romania/DJ_485949/2021	Cantacuzino National Military-Medical Institute, Viral Respiratory Infections Laboratory
Luiza Ustea, Nicoleta Paraschiv, Sorin Dinu, Carmen Cherciu, Mihaela Oprea, Mihaela Lazar		EPI_ISL_7967452	Cantacuzino National Military-Medical Institute, Viral Respiratory Infections Laboratory		hCoV-19/Romania/PH_485610/2021	Cantacuzino National Military-Medical Institute, Viral Respiratory Infections Laboratory
Luiza Ustea, Nicoleta Paraschiv, Sorin Dinu, Carmen Cherciu, Mihaela Oprea, Mihaela Lazar		EPI_ISL_7967552	Cantacuzino National Military-Medical Institute, Viral Respiratory Infections Laboratory		hCoV-19/Romania/PH_486535/2021	Cantacuzino National Military-Medical Institute, Viral Respiratory Infections Laboratory
Luiza Ustea, Nicoleta Paraschiv, Sorin Dinu, Carmen Cherciu, Mihaela Oprea, Mihaela Lazar		EPI_ISL_7967459	Cantacuzino National Military-Medical Institute, Viral Respiratory Infections Laboratory		hCoV-19/Romania/B_485654/2021	Cantacuzino National Military-Medical Institute, Viral Respiratory Infections Laboratory
Luiza Ustea, Nicoleta Paraschiv, Sorin Dinu, Carmen Cherciu, Mihaela Oprea, Mihaela Lazar		EPI_ISL_7967359	Clinical Hospital of Infectious Diseases, Cluj-Napoca		hCoV-19/Romania/CJ_485965/2021	Cantacuzino National Military-Medical Institute, Viral Respiratory Infections Laboratory
Luiza Ustea, Nicoleta Paraschiv, Sorin Dinu, Carmen Cherciu, Mihaela Oprea, Mihaela Lazar		EPI_ISL_8802059	Clinical Hospital of Infectious Diseases, Cluj-Napoca		hCoV-19/Romania/CJ_489874/2021	Cantacuzino National Military-Medical Institute, Viral Respiratory Infections Laboratory
Luiza Ustea, Nicoleta Paraschiv, Sorin Dinu, Carmen Cherciu, Mihaela Oprea, Mihaela Lazar		EPI_ISL_7967560	Cantacuzino National Military-Medical Institute, Viral Respiratory Infections Laboratory		hCoV-19/Romania/PH_486957/2021	Cantacuzino National Military-Medical Institute, Viral Respiratory Infections Laboratory
Luiza Ustea, Nicoleta Paraschiv, Sorin Dinu, Carmen Cherciu, Mihaela Oprea, Mihaela Lazar		EPI_ISL_8802060	Clinical Hospital of Infectious Diseases, Cluj-Napoca		hCoV-19/Romania/SJ_489875/2021	Cantacuzino National Military-Medical Institute, Viral Respiratory Infections Laboratory
Luiza Ustea, Nicoleta Paraschiv, Sorin Dinu, Carmen Cherciu, Mihaela Oprea, Mihaela Lazar		EPI_ISL_7967460	Cantacuzino National Military-Medical Institute, Viral Respiratory Infections Laboratory		hCoV-19/Romania/B_485659/2021	Cantacuzino National Military-Medical Institute, Viral Respiratory Infections Laboratory
Luiza Ustea, Nicoleta Paraschiv, Sorin Dinu, Carmen Cherciu, Mihaela Oprea, Mihaela Lazar		EPI_ISL_7967363	Clinical Emergency County Hospital, Craiova		hCoV-19/Romania/DJ_485973/2021	Cantacuzino National Military-Medical Institute, Viral Respiratory Infections Laboratory
Luiza Ustea, Nicoleta Paraschiv, Sorin Dinu, Carmen Cherciu, Mihaela Oprea, Mihaela Lazar		EPI_ISL_8802063	Clinical Hospital of Infectious Diseases, Cluj-Napoca		hCoV-19/Romania/SJ_489879/2021	Cantacuzino National Military-Medical Institute, Viral Respiratory Infections Laboratory
Luiza Ustea, Nicoleta Paraschiv, Sorin Dinu, Carmen Cherciu, Mihaela Oprea, Mihaela Lazar		EPI_ISL_7967511	Clinical Hospital of Infectious Diseases, Cluj-Napoca		hCoV-19/Romania/CJ_486176/2021	Cantacuzino National Military-Medical Institute, Viral Respiratory Infections Laboratory
Luiza Ustea, Nicoleta Paraschiv, Sorin Dinu, Carmen Cherciu, Mihaela Oprea, Mihaela Lazar		EPI_ISL_8801861	Clinical Hospital of Infectious Diseases, Cluj-Napoca		hCoV-19/Romania/CJ_488743/2021	Cantacuzino National Military-Medical Institute, Viral Respiratory Infections Laboratory
Luiza Ustea, Nicoleta Paraschiv, Sorin Dinu, Carmen Cherciu, Mihaela Oprea, Mihaela Lazar		EPI_ISL_8802061	Clinical Hospital of Infectious Diseases, Cluj-Napoca		hCoV-19/Romania/CJ_489876/2021	Cantacuzino National Military-Medical Institute, Viral Respiratory Infections Laboratory
Anca-Lelia (Riza) Costache, Ioana Streata, Stefania Dorobantu, Adina Dragos, Mihai Cucu, Ana-Maria Buga, Razvan Plesea, Andrei Pirvu, Elena Plesea, Monica Cara, Mihai Ioana		EPI_ISL_8421367	Medical Genetics Laboratory, Regional Centre of Medical Genetics, Emergency County Hospital Craiova		hCoV-19/Romania/DJ92604/2021	Medical Genetics Laboratory, Regional Centre of Medical Genetics, Emergency County Hospital Craiova
Luiza Ustea, Nicoleta Paraschiv, Sorin Dinu, Carmen Cherciu, Mihaela Oprea, Mihaela Lazar		EPI_ISL_8801867	Clinical Hospital of Infectious Diseases, Cluj-Napoca		hCoV-19/Romania/CJ_487660/2021	Cantacuzino National Military-Medical Institute, Viral Respiratory Infections Laboratory
Luiza Ustea, Nicoleta Paraschiv, Sorin Dinu, Carmen Cherciu, Mihaela Oprea, Mihaela Lazar		EPI_ISL_8802067	Clinical Hospital of Infectious Diseases, Cluj-Napoca		hCoV-19/Romania/CJ_489883/2021	Cantacuzino National Military-Medical Institute, Viral Respiratory Infections Laboratory
Luiza Ustea, Nicoleta Paraschiv, Sorin Dinu, Carmen Cherciu, Mihaela Oprea, Mihaela Lazar		EPI_ISL_7967467	Cantacuzino National Military-Medical Institute, Viral Respiratory Infections Laboratory		hCoV-19/Romania/PH_485825/2021	Cantacuzino National Military-Medical Institute, Viral Respiratory Infections Laboratory
Luiza Ustea, Nicoleta Paraschiv, Sorin Dinu, Carmen Cherciu, Mihaela Oprea, Mihaela Lazar		EPI_ISL_7967466	Cantacuzino National Military-Medical Institute, Viral Respiratory Infections Laboratory		hCoV-19/Romania/PH_485817/2021	Cantacuzino National Military-Medical Institute, Viral Respiratory Infections Laboratory
Luiza Ustea, Nicoleta Paraschiv, Sorin Dinu, Carmen Cherciu, Mihaela Oprea, Mihaela Lazar		EPI_ISL_7967566	Cantacuzino National Military-Medical Institute, Viral Respiratory Infections Laboratory		hCoV-19/Romania/PH_486981/2021	Cantacuzino National Military-Medical Institute, Viral Respiratory Infections Laboratory
Anca Botezatu, Iulia Virginia Iancu, Adrian Albulescu, Alina Fudulu, Coralia Bleotu, Mihaela Economescu, Laura Necula, Denisa Dragu, Lilia Matei, Ioana Pitica, Marinela Bostan, Mirela Mihaila, Laura Grecu, Camelia Sultana, Simona Ruta, Ana Iulia Neagu, Adriana Plesa, Saviana Nedeianu, Alina Nastasie, Cristina Mambet,Gabriela Anton, Carmen Cristina Diaconu		EPI_ISL_11114768	"Stefan S. Nicolau"Institute of Virology		hCoV-19/Romania/4167PIMI/2021	"Stefan S. Nicolau"Institute of Virology
Luiza Ustea, Nicoleta Paraschiv, Sorin Dinu, Carmen Cherciu, Mihaela Oprea, Mihaela Lazar		EPI_ISL_8802068	Clinical Hospital of Infectious Diseases, Cluj-Napoca		hCoV-19/Romania/SJ_489886/2021	Cantacuzino National Military-Medical Institute, Viral Respiratory Infections Laboratory
Anca-Lelia (Riza) Costache, Ioana Streata, Stefania Dorobantu, Adina Dragos, Mihai Cucu, Ana-Maria Buga, Razvan Plesea, Andrei Pirvu, Elena Plesea, Monica Cara, Mihai Ioana		EPI_ISL_5845775	Medical Genetics Laboratory, Regional Centre of Medical Genetics, Emergency County Hospital Craiova		hCoV-19/Romania/DJ86634/2021	Medical Genetics Laboratory, Regional Centre of Medical Genetics, Emergency County Hospital Craiova
Luiza Ustea, Nicoleta Paraschiv, Sorin Dinu, Carmen Cherciu, Mihaela Oprea, Mihaela Lazar		EPI_ISL_8802069	Clinical Hospital of Infectious Diseases, Cluj-Napoca		hCoV-19/Romania/CJ_489887/2021	Cantacuzino National Military-Medical Institute, Viral Respiratory Infections Laboratory
Luiza Ustea, Nicoleta Paraschiv, Sorin Dinu, Carmen Cherciu, Mihaela Oprea, Mihaela Lazar		EPI_ISL_8801869	Cantacuzino National Military-Medical Institute, Viral Respiratory Infections Laboratory		hCoV-19/Romania/PH_488519/2021	Cantacuzino National Military-Medical Institute, Viral Respiratory Infections Laboratory
Luiza Ustea, Nicoleta Paraschiv, Sorin Dinu, Carmen Cherciu, Mihaela Oprea, Mihaela Lazar		EPI_ISL_7967369	Clinical Hospital of Infectious Diseases, Cluj-Napoca		hCoV-19/Romania/CJ_485981/2021	Cantacuzino National Military-Medical Institute, Viral Respiratory Infections Laboratory
Luiza Ustea, Nicoleta Paraschiv, Sorin Dinu, Carmen Cherciu, Mihaela Oprea, Mihaela Lazar		EPI_ISL_7967569	Cantacuzino National Military-Medical Institute, Viral Respiratory Infections Laboratory		hCoV-19/Romania/PH_487013/2021	Cantacuzino National Military-Medical Institute, Viral Respiratory Infections Laboratory
Anca Botezatu, Iulia Virginia Iancu, Adrian Albulescu, Alina Fudulu, Coralia Bleotu, Mihaela Economescu, Laura Necula, Denisa Dragu, Lilia Matei, Ioana Pitica, Marinela Bostan, Mirela Mihaila, Laura Grecu, Camelia Sultana, Simona Ruta, Ana Iulia Neagu, Adriana Plesa, Saviana Nedeianu, Alina Nastasie, Cristina Mambet,Gabriela Anton, Carmen Cristina Diaconu		EPI_ISL_11149370	"Stefan S. Nicolau"Institute of Virology		hCoV-19/Romania/4205DIIO/2021	"Stefan S. Nicolau"Institute of Virology
Corina Casangiu, Leontina Banica, Marius Surleac, Ovidiu Vlaicu, Petre Milu, Robert Hohan, Simona Paraschiv, Dan Otelea		EPI_ISL_3386667	Department of Public Health Neamt		hCoV-19/Romania/NT-19181/2021	National Institute of Infectious Diseases-Prof. Dr. Matei Bals Molecular Diagnostics Laboratory
Corina Casangiu, Leontina Banica, Marius Surleac, Ovidiu Vlaicu, Petre Milu, Robert Hohan, Simona Paraschiv, Dan Otelea		EPI_ISL_3386672	Department of Public Health Constanta		hCoV-19/Romania/CT-19261/2021	National Institute of Infectious Diseases-Prof. Dr. Matei Bals Molecular Diagnostics Laboratory
Corina Casangiu, Leontina Banica, Marius Surleac, Ovidiu Vlaicu, Petre Milu, Robert Hohan, Simona Paraschiv, Dan Otelea		EPI_ISL_3386674	Department of Public Health Constanta		hCoV-19/Romania/CT-19264/2021	National Institute of Infectious Diseases-Prof. Dr. Matei Bals Molecular Diagnostics Laboratory
Corina Casangiu, Leontina Banica, Marius Surleac, Ovidiu Vlaicu, Petre Milu, Robert Hohan, Simona Paraschiv, Dan Otelea		EPI_ISL_3386680	Department of Public Health Iasi		hCoV-19/Romania/IS-19359/2021	National Institute of Infectious Diseases-Prof. Dr. Matei Bals Molecular Diagnostics Laboratory
Corina Casangiu, Leontina Banica, Marius Surleac, Ovidiu Vlaicu, Petre Milu, Robert Hohan, Simona Paraschiv, Dan Otelea		EPI_ISL_5855508	Department of Public Health Vrancea		hCoV-19/Romania/VN-32152/2021	National Institute of Infectious Diseases-Prof. Dr. Matei Bals Molecular Diagnostics Laboratory
Corina Casangiu, Leontina Banica, Marius Surleac, Ovidiu Vlaicu, Petre Milu, Robert Hohan, Simona Paraschiv, Dan Otelea		EPI_ISL_5855440	Department of Public Health Vrancea		hCoV-19/Romania/VN-34845/2021	National Institute of Infectious Diseases-Prof. Dr. Matei Bals Molecular Diagnostics Laboratory
Corina Casangiu, Leontina Banica, Marius Surleac, Ovidiu Vlaicu, Petre Milu, Robert Hohan, Simona Paraschiv, Dan Otelea		EPI_ISL_5855579	National Institute of Infectious Diseases-Prof. Dr. Matei Bals Molecular Diagnostics Laboratory		hCoV-19/Romania/B-31907/2021	National Institute of Infectious Diseases-Prof. Dr. Matei Bals Molecular Diagnostics Laboratory
Luiza Ustea, Nicoleta Paraschiv, Sorin Dinu, Carmen Cherciu, Mihaela Oprea, Mihaela Lazar		EPI_ISL_7967371	Clinical Emergency County Hospital, Craiova		hCoV-19/Romania/DJ_485983/2021	Cantacuzino National Military-Medical Institute, Viral Respiratory Infections Laboratory
Luiza Ustea, Nicoleta Paraschiv, Sorin Dinu, Carmen Cherciu, Mihaela Oprea, Mihaela Lazar		EPI_ISL_5858601	Clinical Emergency County Hospital, Craiova		hCoV-19/Romania/DJ-484021/2021	Cantacuzino National Military-Medical Institute, Viral Respiratory Infections Laboratory
Luiza Ustea, Nicoleta Paraschiv, Sorin Dinu, Carmen Cherciu, Mihaela Oprea, Mihaela Lazar		EPI_ISL_5858611	Cantacuzino National Military-Medical Institute, Viral Respiratory Infections Laboratory		hCoV-19/Romania/MS-483784/2021	Cantacuzino National Military-Medical Institute, Viral Respiratory Infections Laboratory
Luiza Ustea, Nicoleta Paraschiv, Sorin Dinu, Carmen Cherciu, Mihaela Oprea, Mihaela Lazar		EPI_ISL_5858613	Cantacuzino National Military-Medical Institute, Viral Respiratory Infections Laboratory		hCoV-19/Romania/SV-483928/2021	Cantacuzino National Military-Medical Institute, Viral Respiratory Infections Laboratory
Luiza Ustea, Nicoleta Paraschiv, Sorin Dinu, Carmen Cherciu, Mihaela Oprea, Mihaela Lazar		EPI_ISL_5858621	Cantacuzino National Military-Medical Institute, Viral Respiratory Infections Laboratory		hCoV-19/Romania/PH-480501/2021	Cantacuzino National Military-Medical Institute, Viral Respiratory Infections Laboratory
Luiza Ustea, Nicoleta Paraschiv, Sorin Dinu, Carmen Cherciu, Mihaela Oprea, Mihaela Lazar		EPI_ISL_5859154	Cantacuzino National Military-Medical Institute, Viral Respiratory Infections Laboratory		hCoV-19/Romania/DB-472677/2021	Cantacuzino National Military-Medical Institute, Viral Respiratory Infections Laboratory
Luiza Ustea, Nicoleta Paraschiv, Sorin Dinu, Carmen Cherciu, Mihaela Oprea, Mihaela Lazar		EPI_ISL_5859155	Cantacuzino National Military-Medical Institute, Viral Respiratory Infections Laboratory		hCoV-19/Romania/TR-472876/2021	Cantacuzino National Military-Medical Institute, Viral Respiratory Infections Laboratory
Luiza Ustea, Nicoleta Paraschiv, Sorin Dinu, Carmen Cherciu, Mihaela Oprea, Mihaela Lazar		EPI_ISL_5859159	Cantacuzino National Military-Medical Institute, Viral Respiratory Infections Laboratory		hCoV-19/Romania/TR-474101/2021	Cantacuzino National Military-Medical Institute, Viral Respiratory Infections Laboratory
Luiza Ustea, Nicoleta Paraschiv, Sorin Dinu, Carmen Cherciu, Mihaela Oprea, Mihaela Lazar		EPI_ISL_5858535	Cantacuzino National Military-Medical Institute, Viral Respiratory Infections Laboratory		hCoV-19/Romania/PH-483594/2021	Cantacuzino National Military-Medical Institute, Viral Respiratory Infections Laboratory
Luiza Ustea, Nicoleta Paraschiv, Sorin Dinu, Carmen Cherciu, Mihaela Oprea, Mihaela Lazar		EPI_ISL_5858536	Cantacuzino National Military-Medical Institute, Viral Respiratory Infections Laboratory		hCoV-19/Romania/PH-483599/2021	Cantacuzino National Military-Medical Institute, Viral Respiratory Infections Laboratory
Luiza Ustea, Nicoleta Paraschiv, Sorin Dinu, Carmen Cherciu, Mihaela Oprea, Mihaela Lazar		EPI_ISL_5858546	Cantacuzino National Military-Medical Institute, Viral Respiratory Infections Laboratory		hCoV-19/Romania/DB-483691/2021	Cantacuzino National Military-Medical Institute, Viral Respiratory Infections Laboratory
Luiza Ustea, Nicoleta Paraschiv, Sorin Dinu, Carmen Cherciu, Mihaela Oprea, Mihaela Lazar		EPI_ISL_5858579	Clinical Emergency County Hospital, Craiova		hCoV-19/Romania/DJ-483984/2021	Cantacuzino National Military-Medical Institute, Viral Respiratory Infections Laboratory
Luiza Ustea, Nicoleta Paraschiv, Sorin Dinu, Carmen Cherciu, Mihaela Oprea, Mihaela Lazar		EPI_ISL_5858586	Clinical Emergency County Hospital, Craiova		hCoV-19/Romania/DJ-483993/2021	Cantacuzino National Military-Medical Institute, Viral Respiratory Infections Laboratory
Luiza Ustea, Nicoleta Paraschiv, Sorin Dinu, Carmen Cherciu, Mihaela Oprea, Mihaela Lazar		EPI_ISL_5858599	Clinical Emergency County Hospital, Craiova		hCoV-19/Romania/DJ-484014/2021	Cantacuzino National Military-Medical Institute, Viral Respiratory Infections Laboratory
Luiza Ustea, Nicoleta Paraschiv, Sorin Dinu, Carmen Cherciu, Mihaela Oprea, Mihaela Lazar		EPI_ISL_5858600	Clinical Emergency County Hospital, Craiova		hCoV-19/Romania/DJ-484015/2021	Cantacuzino National Military-Medical Institute, Viral Respiratory Infections Laboratory
Luiza Ustea, Nicoleta Paraschiv, Sorin Dinu, Carmen Cherciu, Mihaela Oprea, Mihaela Lazar		EPI_ISL_5858603	Clinical Emergency County Hospital, Craiova		hCoV-19/Romania/DJ-484026/2021	Cantacuzino National Military-Medical Institute, Viral Respiratory Infections Laboratory
Luiza Ustea, Nicoleta Paraschiv, Sorin Dinu, Carmen Cherciu, Mihaela Oprea, Mihaela Lazar		EPI_ISL_5858607	Cantacuzino National Military-Medical Institute, Viral Respiratory Infections Laboratory		hCoV-19/Romania/HD-484256/2021	Cantacuzino National Military-Medical Institute, Viral Respiratory Infections Laboratory
Luiza Ustea, Nicoleta Paraschiv, Sorin Dinu, Carmen Cherciu, Mihaela Oprea, Mihaela Lazar		EPI_ISL_5858609	Cantacuzino National Military-Medical Institute, Viral Respiratory Infections Laboratory		hCoV-19/Romania/B-484459/2021	Cantacuzino National Military-Medical Institute, Viral Respiratory Infections Laboratory
Luiza Ustea, Nicoleta Paraschiv, Sorin Dinu, Carmen Cherciu, Mihaela Oprea, Mihaela Lazar		EPI_ISL_5858614	Cantacuzino National Military-Medical Institute, Viral Respiratory Infections Laboratory		hCoV-19/Romania/VL-483956/2021	Cantacuzino National Military-Medical Institute, Viral Respiratory Infections Laboratory
Luiza Ustea, Nicoleta Paraschiv, Sorin Dinu, Carmen Cherciu, Mihaela Oprea, Mihaela Lazar		EPI_ISL_5858615	Cantacuzino National Military-Medical Institute, Viral Respiratory Infections Laboratory		hCoV-19/Romania/PH-481760/2021	Cantacuzino National Military-Medical Institute, Viral Respiratory Infections Laboratory
Luiza Ustea, Nicoleta Paraschiv, Sorin Dinu, Carmen Cherciu, Mihaela Oprea, Mihaela Lazar		EPI_ISL_5858618	Cantacuzino National Military-Medical Institute, Viral Respiratory Infections Laboratory		hCoV-19/Romania/CJ-480382/2021	Cantacuzino National Military-Medical Institute, Viral Respiratory Infections Laboratory
Corina Casangiu, Leontina Banica, Marius Surleac, Ovidiu Vlaicu, Petre Milu, Robert Hohan, Simona Paraschiv, Dan Otelea		EPI_ISL_7405422	Department of Public Health Bucharest		hCoV-19/Romania/B-36509/2021	National Institute of Infectious Diseases-Prof. Dr. Matei Bals Molecular Diagnostics Laboratory
Corina Casangiu, Leontina Banica, Marius Surleac, Ovidiu Vlaicu, Petre Milu, Robert Hohan, Simona Paraschiv, Dan Otelea		EPI_ISL_7405560	Department of Public Health Constanta		hCoV-19/Romania/CT-36921/2021	National Institute of Infectious Diseases-Prof. Dr. Matei Bals Molecular Diagnostics Laboratory
Luiza Ustea, Nicoleta Paraschiv, Sorin Dinu, Carmen Cherciu, Mihaela Oprea, Mihaela Lazar		EPI_ISL_8801875	Clinical Emergency County Hospital, Craiova		hCoV-19/Romania/DJ_488732/2021	Cantacuzino National Military-Medical Institute, Viral Respiratory Infections Laboratory
Anca-Lelia (Riza) Costache, Ioana Streata, Stefania Dorobantu, Adina Dragos, Mihai Cucu, Ana-Maria Buga, Razvan Plesea, Andrei Pirvu, Elena Plesea, Monica Cara, Mihai Ioana		EPI_ISL_8421376	Medical Genetics Laboratory, Regional Centre of Medical Genetics, Emergency County Hospital Craiova		hCoV-19/Romania/SC25869/2021	Medical Genetics Laboratory, Regional Centre of Medical Genetics, Emergency County Hospital Craiova
Luiza Ustea, Nicoleta Paraschiv, Sorin Dinu, Carmen Cherciu, Mihaela Oprea, Mihaela Lazar		EPI_ISL_8802077	Cantacuzino National Military-Medical Institute, Viral Respiratory Infections Laboratory		hCoV-19/Romania/TR_490525/2021	Cantacuzino National Military-Medical Institute, Viral Respiratory Infections Laboratory
Luiza Ustea, Nicoleta Paraschiv, Sorin Dinu, Carmen Cherciu, Mihaela Oprea, Mihaela Lazar		EPI_ISL_8801874	Clinical Emergency County Hospital, Craiova		hCoV-19/Romania/DJ_488735/2021	Cantacuzino National Military-Medical Institute, Viral Respiratory Infections Laboratory
Corina Casangiu, Leontina Banica, Marius Surleac, Ovidiu Vlaicu, Simona Paraschiv, Dan Otelea		EPI_ISL_13068978	National Institute of Infectious Diseases-Prof. Dr. Matei Bals Molecular Diagnostics Laboratory		hCoV-19/Romania/GIHSN-37141/2021	National Institute of Infectious Diseases-Prof. Dr. Matei Bals Molecular Diagnostics Laboratory
Luiza Ustea, Nicoleta Paraschiv, Sorin Dinu, Carmen Cherciu, Mihaela Oprea, Mihaela Lazar		EPI_ISL_8802078	Clinical Emergency County Hospital, Craiova		hCoV-19/Romania/DJ_490661/2021	Cantacuzino National Military-Medical Institute, Viral Respiratory Infections Laboratory
Luiza Ustea, Nicoleta Paraschiv, Sorin Dinu, Carmen Cherciu, Mihaela Oprea, Mihaela Lazar		EPI_ISL_7967380	Cantacuzino National Military-Medical Institute, Viral Respiratory Infections Laboratory		hCoV-19/Romania/CT_486018/2021	Cantacuzino National Military-Medical Institute, Viral Respiratory Infections Laboratory
Luiza Ustea, Nicoleta Paraschiv, Sorin Dinu, Carmen Cherciu, Mihaela Oprea, Mihaela Lazar		EPI_ISL_7962599	Clinical Emergency County Hospital, Craiova		hCoV-19/Romania/DJ_487459/2021	Cantacuzino National Military-Medical Institute, Viral Respiratory Infections Laboratory
Lobiuc Andrei, Gheorghita Puscaselu Roxana		EPI_ISL_7614007	Molecular Biology Lab, Suceava County Emergency Hospital		hCoV-19/Romania/SV_SJU_46450/2021	Stefan cel Mare University Metagenomics Lab
Luiza Ustea, Nicoleta Paraschiv, Sorin Dinu, Carmen Cherciu, Mihaela Oprea, Mihaela Lazar		EPI_ISL_4955872	Clinical Hospital of Infectious Diseases, Cluj-Napoca		hCoV-19/Romania/Cluj_470479/2021	Cantacuzino National Military-Medical Institute, Viral Respiratory Infections Laboratory
Luiza Ustea, Nicoleta Paraschiv, Sorin Dinu, Carmen Cherciu, Mihaela Oprea, Mihaela Lazar		EPI_ISL_4955885	Clinical Hospital of Infectious Diseases, Cluj-Napoca		hCoV-19/Romania/Cluj_470524/2021	Cantacuzino National Military-Medical Institute, Viral Respiratory Infections Laboratory
Lobiuc Andrei, Gheorghita Puscaselu Roxana		EPI_ISL_6595508	Molecular Biology Lab, Suceava County Emergency Hospital		hCoV-19/Romania/SV_SJU_45308/2021	Stefan cel Mare University Metagenomics Lab
Luiza Ustea, Nicoleta Paraschiv, Sorin Dinu, Carmen Cherciu, Mihaela Oprea, Mihaela Lazar		EPI_ISL_8802083	Clinical Emergency County Hospital, Craiova		hCoV-19/Romania/DJ_489675/2021	Cantacuzino National Military-Medical Institute, Viral Respiratory Infections Laboratory
Anca-Lelia (Riza) Costache, Ioana Streata, Stefania Dorobantu, Adina Dragos, Mihai Cucu, Ana-Maria Buga, Razvan Plesea, Andrei Pirvu, Elena Plesea, Monica Cara, Mihai Ioana		EPI_ISL_5890665	Medical Genetics Laboratory, Regional Centre of Medical Genetics, Emergency County Hospital Craiova		hCoV-19/Romania/DJ88005/2021	Medical Genetics Laboratory, Regional Centre of Medical Genetics, Emergency County Hospital Craiova
Anca-Lelia (Riza) Costache, Ioana Streata, Stefania Dorobantu, Adina Dragos, Mihai Cucu, Ana-Maria Buga, Razvan Plesea, Andrei Pirvu, Elena Plesea, Monica Cara, Mihai Ioana		EPI_ISL_5890696	Medical Genetics Laboratory, Regional Centre of Medical Genetics, Emergency County Hospital Craiova		hCoV-19/Romania/DJ88157/2021	Medical Genetics Laboratory, Regional Centre of Medical Genetics, Emergency County Hospital Craiova
Anca-Lelia (Riza) Costache, Ioana Streata, Stefania Dorobantu, Adina Dragos, Mihai Cucu, Ana-Maria Buga, Razvan Plesea, Andrei Pirvu, Elena Plesea, Monica Cara, Mihai Ioana		EPI_ISL_5891043	Medical Genetics Laboratory, Regional Centre of Medical Genetics, Emergency County Hospital Craiova		hCoV-19/Romania/DJ90205/2021	Medical Genetics Laboratory, Regional Centre of Medical Genetics, Emergency County Hospital Craiova
Luiza Ustea, Nicoleta Paraschiv, Sorin Dinu, Carmen Cherciu, Mihaela Oprea, Mihaela Lazar		EPI_ISL_5241405	Clinical Hospital of Infectious Diseases, Cluj-Napoca		hCoV-19/Romania/CJ-474028/2021	Cantacuzino National Military-Medical Institute, Viral Respiratory Infections Laboratory
Luiza Ustea, Nicoleta Paraschiv, Sorin Dinu, Carmen Cherciu, Mihaela Oprea, Mihaela Lazar		EPI_ISL_5317778	Clinical Hospital of Infectious Diseases, Cluj-Napoca		hCoV-19/Romania/CJ-476620/2021	Cantacuzino National Military-Medical Institute, Viral Respiratory Infections Laboratory
Anca-Lelia (Riza) Costache, Ioana Streata, Stefania Dorobantu, Adina Dragos, Mihai Cucu, Ana-Maria Buga, Razvan Plesea, Andrei Pirvu, Elena Plesea, Monica Cara, Mihai Ioana		EPI_ISL_5829528	Medical Genetics Laboratory, Regional Centre of Medical Genetics, Emergency County Hospital Craiova		hCoV-19/Romania/DJ85945/2021	Medical Genetics Laboratory, Regional Centre of Medical Genetics, Emergency County Hospital Craiova
Anca-Lelia (Riza) Costache, Ioana Streata, Stefania Dorobantu, Adina Dragos, Mihai Cucu, Ana-Maria Buga, Razvan Plesea, Andrei Pirvu, Elena Plesea, Monica Cara, Mihai Ioana		EPI_ISL_5829591	Medical Genetics Laboratory, Regional Centre of Medical Genetics, Emergency County Hospital Craiova		hCoV-19/Romania/DJ86672/2021	Medical Genetics Laboratory, Regional Centre of Medical Genetics, Emergency County Hospital Craiova
Anca-Lelia (Riza) Costache, Ioana Streata, Stefania Dorobantu, Adina Dragos, Mihai Cucu, Ana-Maria Buga, Razvan Plesea, Andrei Pirvu, Elena Plesea, Monica Cara, Mihai Ioana		EPI_ISL_5829747	Medical Genetics Laboratory, Regional Centre of Medical Genetics, Emergency County Hospital Craiova		hCoV-19/Romania/DJ86977/2021	Medical Genetics Laboratory, Regional Centre of Medical Genetics, Emergency County Hospital Craiova
Anca-Lelia (Riza) Costache, Ioana Streata, Stefania Dorobantu, Adina Dragos, Mihai Cucu, Ana-Maria Buga, Razvan Plesea, Andrei Pirvu, Elena Plesea, Monica Cara, Mihai Ioana		EPI_ISL_5829881	Medical Genetics Laboratory, Regional Centre of Medical Genetics, Emergency County Hospital Craiova		hCoV-19/Romania/SC24258/2021	Medical Genetics Laboratory, Regional Centre of Medical Genetics, Emergency County Hospital Craiova
Anca-Lelia (Riza) Costache, Ioana Streata, Stefania Dorobantu, Adina Dragos, Mihai Cucu, Ana-Maria Buga, Razvan Plesea, Andrei Pirvu, Elena Plesea, Monica Cara, Mihai Ioana		EPI_ISL_5890783	Medical Genetics Laboratory, Regional Centre of Medical Genetics, Emergency County Hospital Craiova		hCoV-19/Romania/DJ89068/2021	Medical Genetics Laboratory, Regional Centre of Medical Genetics, Emergency County Hospital Craiova
Anca-Lelia (Riza) Costache, Ioana Streata, Stefania Dorobantu, Adina Dragos, Mihai Cucu, Ana-Maria Buga, Razvan Plesea, Andrei Pirvu, Elena Plesea, Monica Cara, Mihai Ioana		EPI_ISL_5830007	Medical Genetics Laboratory, Regional Centre of Medical Genetics, Emergency County Hospital Craiova		hCoV-19/Romania/DJ86384/2021	Medical Genetics Laboratory, Regional Centre of Medical Genetics, Emergency County Hospital Craiova
Anca-Lelia (Riza) Costache, Ioana Streata, Stefania Dorobantu, Adina Dragos, Mihai Cucu, Ana-Maria Buga, Razvan Plesea, Andrei Pirvu, Elena Plesea, Monica Cara, Mihai Ioana		EPI_ISL_6157678	Medical Genetics Laboratory, Regional Centre of Medical Genetics, Emergency County Hospital Craiova		hCoV-19/Romania/DJ94017/2021	Medical Genetics Laboratory, Regional Centre of Medical Genetics, Emergency County Hospital Craiova
Anca-Lelia (Riza) Costache, Ioana Streata, Stefania Dorobantu, Adina Dragos, Mihai Cucu, Ana-Maria Buga, Razvan Plesea, Andrei Pirvu, Elena Plesea, Monica Cara, Mihai Ioana		EPI_ISL_5830157	Medical Genetics Laboratory, Regional Centre of Medical Genetics, Emergency County Hospital Craiova		hCoV-19/Romania/DJ86690/2021	Medical Genetics Laboratory, Regional Centre of Medical Genetics, Emergency County Hospital Craiova
Anca-Lelia (Riza) Costache, Ioana Streata, Stefania Dorobantu, Adina Dragos, Mihai Cucu, Ana-Maria Buga, Razvan Plesea, Andrei Pirvu, Elena Plesea, Monica Cara, Mihai Ioana		EPI_ISL_5830164	Medical Genetics Laboratory, Regional Centre of Medical Genetics, Emergency County Hospital Craiova		hCoV-19/Romania/DJ86964/2021	Medical Genetics Laboratory, Regional Centre of Medical Genetics, Emergency County Hospital Craiova
Anca-Lelia (Riza) Costache, Ioana Streata, Stefania Dorobantu, Adina Dragos, Mihai Cucu, Ana-Maria Buga, Razvan Plesea, Andrei Pirvu, Elena Plesea, Monica Cara, Mihai Ioana		EPI_ISL_5830193	Medical Genetics Laboratory, Regional Centre of Medical Genetics, Emergency County Hospital Craiova		hCoV-19/Romania/OT02094/2021	Medical Genetics Laboratory, Regional Centre of Medical Genetics, Emergency County Hospital Craiova
Anca-Lelia (Riza) Costache, Ioana Streata, Stefania Dorobantu, Adina Dragos, Mihai Cucu, Ana-Maria Buga, Razvan Plesea, Andrei Pirvu, Elena Plesea, Monica Cara, Mihai Ioana		EPI_ISL_6157741	Medical Genetics Laboratory, Regional Centre of Medical Genetics, Emergency County Hospital Craiova		hCoV-19/Romania/DJ94973/2021	Medical Genetics Laboratory, Regional Centre of Medical Genetics, Emergency County Hospital Craiova
Anca-Lelia (Riza) Costache, Ioana Streata, Stefania Dorobantu, Adina Dragos, Mihai Cucu, Ana-Maria Buga, Razvan Plesea, Andrei Pirvu, Elena Plesea, Monica Cara, Mihai Ioana		EPI_ISL_6157812	Medical Genetics Laboratory, Regional Centre of Medical Genetics, Emergency County Hospital Craiova		hCoV-19/Romania/SC25914/2021	Medical Genetics Laboratory, Regional Centre of Medical Genetics, Emergency County Hospital Craiova
Anca-Lelia (Riza) Costache, Ioana Streata, Stefania Dorobantu, Adina Dragos, Mihai Cucu, Ana-Maria Buga, Razvan Plesea, Andrei Pirvu, Elena Plesea, Monica Cara, Mihai Ioana		EPI_ISL_6194501	Medical Genetics Laboratory, Regional Centre of Medical Genetics, Emergency County Hospital Craiova		hCoV-19/Romania/DJ91053/2021	Medical Genetics Laboratory, Regional Centre of Medical Genetics, Emergency County Hospital Craiova
Anca-Lelia (Riza) Costache, Ioana Streata, Stefania Dorobantu, Adina Dragos, Mihai Cucu, Ana-Maria Buga, Razvan Plesea, Andrei Pirvu, Elena Plesea, Monica Cara, Mihai Ioana		EPI_ISL_5830367	Medical Genetics Laboratory, Regional Centre of Medical Genetics, Emergency County Hospital Craiova		hCoV-19/Romania/OT02122/2021	Medical Genetics Laboratory, Regional Centre of Medical Genetics, Emergency County Hospital Craiova
Anca-Lelia (Riza) Costache, Ioana Streata, Stefania Dorobantu, Adina Dragos, Mihai Cucu, Ana-Maria Buga, Razvan Plesea, Andrei Pirvu, Elena Plesea, Monica Cara, Mihai Ioana		EPI_ISL_5830404	Medical Genetics Laboratory, Regional Centre of Medical Genetics, Emergency County Hospital Craiova		hCoV-19/Romania/OT02119/2021	Medical Genetics Laboratory, Regional Centre of Medical Genetics, Emergency County Hospital Craiova
Anca-Lelia (Riza) Costache, Ioana Streata, Stefania Dorobantu, Adina Dragos, Mihai Cucu, Ana-Maria Buga, Razvan Plesea, Andrei Pirvu, Elena Plesea, Monica Cara, Mihai Ioana		EPI_ISL_5845770	Medical Genetics Laboratory, Regional Centre of Medical Genetics, Emergency County Hospital Craiova		hCoV-19/Romania/DJ85054/2021	Medical Genetics Laboratory, Regional Centre of Medical Genetics, Emergency County Hospital Craiova
Anca-Lelia (Riza) Costache, Ioana Streata, Stefania Dorobantu, Adina Dragos, Mihai Cucu, Ana-Maria Buga, Razvan Plesea, Andrei Pirvu, Elena Plesea, Monica Cara, Mihai Ioana		EPI_ISL_5891026	Medical Genetics Laboratory, Regional Centre of Medical Genetics, Emergency County Hospital Craiova		hCoV-19/Romania/DJ90173/2021	Medical Genetics Laboratory, Regional Centre of Medical Genetics, Emergency County Hospital Craiova
Luiza Ustea, Nicoleta Paraschiv, Sorin Dinu, Carmen Cherciu, Mihaela Oprea, Mihaela Lazar		EPI_ISL_7967384	Clinical Emergency County Hospital, Craiova		hCoV-19/Romania/DJ_486024/2021	Cantacuzino National Military-Medical Institute, Viral Respiratory Infections Laboratory
Anca-Lelia (Riza) Costache, Ioana Streata, Stefania Dorobantu, Adina Dragos, Mihai Cucu, Ana-Maria Buga, Razvan Plesea, Andrei Pirvu, Elena Plesea, Monica Cara, Mihai Ioana		EPI_ISL_6000457	Medical Genetics Laboratory, Regional Centre of Medical Genetics, Emergency County Hospital Craiova		hCoV-19/Romania/DJ92577/2021	Medical Genetics Laboratory, Regional Centre of Medical Genetics, Emergency County Hospital Craiova
Anca-Lelia (Riza) Costache, Ioana Streata, Stefania Dorobantu, Adina Dragos, Mihai Cucu, Ana-Maria Buga, Razvan Plesea, Andrei Pirvu, Elena Plesea, Monica Cara, Mihai Ioana		EPI_ISL_6000458	Medical Genetics Laboratory, Regional Centre of Medical Genetics, Emergency County Hospital Craiova		hCoV-19/Romania/DJ92617/2021	Medical Genetics Laboratory, Regional Centre of Medical Genetics, Emergency County Hospital Craiova
Anca-Lelia (Riza) Costache, Ioana Streata, Stefania Dorobantu, Adina Dragos, Mihai Cucu, Ana-Maria Buga, Razvan Plesea, Andrei Pirvu, Elena Plesea, Monica Cara, Mihai Ioana		EPI_ISL_6000460	Medical Genetics Laboratory, Regional Centre of Medical Genetics, Emergency County Hospital Craiova		hCoV-19/Romania/DJ92685/2021	Medical Genetics Laboratory, Regional Centre of Medical Genetics, Emergency County Hospital Craiova
Anca-Lelia (Riza) Costache, Ioana Streata, Stefania Dorobantu, Adina Dragos, Mihai Cucu, Ana-Maria Buga, Razvan Plesea, Andrei Pirvu, Elena Plesea, Monica Cara, Mihai Ioana		EPI_ISL_6000462	Medical Genetics Laboratory, Regional Centre of Medical Genetics, Emergency County Hospital Craiova		hCoV-19/Romania/DJ92703/2021	Medical Genetics Laboratory, Regional Centre of Medical Genetics, Emergency County Hospital Craiova
Anca-Lelia (Riza) Costache, Ioana Streata, Stefania Dorobantu, Adina Dragos, Mihai Cucu, Ana-Maria Buga, Razvan Plesea, Andrei Pirvu, Elena Plesea, Monica Cara, Mihai Ioana		EPI_ISL_6000463	Medical Genetics Laboratory, Regional Centre of Medical Genetics, Emergency County Hospital Craiova		hCoV-19/Romania/DJ92711/2021	Medical Genetics Laboratory, Regional Centre of Medical Genetics, Emergency County Hospital Craiova
Anca-Lelia (Riza) Costache, Ioana Streata, Stefania Dorobantu, Adina Dragos, Mihai Cucu, Ana-Maria Buga, Razvan Plesea, Andrei Pirvu, Elena Plesea, Monica Cara, Mihai Ioana		EPI_ISL_6000465	Medical Genetics Laboratory, Regional Centre of Medical Genetics, Emergency County Hospital Craiova		hCoV-19/Romania/DJ92729/2021	Medical Genetics Laboratory, Regional Centre of Medical Genetics, Emergency County Hospital Craiova
Anca-Lelia (Riza) Costache, Ioana Streata, Stefania Dorobantu, Adina Dragos, Mihai Cucu, Ana-Maria Buga, Razvan Plesea, Andrei Pirvu, Elena Plesea, Monica Cara, Mihai Ioana		EPI_ISL_6000467	Medical Genetics Laboratory, Regional Centre of Medical Genetics, Emergency County Hospital Craiova		hCoV-19/Romania/DJ93053/2021	Medical Genetics Laboratory, Regional Centre of Medical Genetics, Emergency County Hospital Craiova
Anca-Lelia (Riza) Costache, Ioana Streata, Stefania Dorobantu, Adina Dragos, Mihai Cucu, Ana-Maria Buga, Razvan Plesea, Andrei Pirvu, Elena Plesea, Monica Cara, Mihai Ioana		EPI_ISL_6000468	Medical Genetics Laboratory, Regional Centre of Medical Genetics, Emergency County Hospital Craiova		hCoV-19/Romania/DJ93054/2021	Medical Genetics Laboratory, Regional Centre of Medical Genetics, Emergency County Hospital Craiova
Anca-Lelia (Riza) Costache, Ioana Streata, Stefania Dorobantu, Adina Dragos, Mihai Cucu, Ana-Maria Buga, Razvan Plesea, Andrei Pirvu, Elena Plesea, Monica Cara, Mihai Ioana		EPI_ISL_6000472	Medical Genetics Laboratory, Regional Centre of Medical Genetics, Emergency County Hospital Craiova		hCoV-19/Romania/DJ93057/2021	Medical Genetics Laboratory, Regional Centre of Medical Genetics, Emergency County Hospital Craiova
Anca-Lelia (Riza) Costache, Ioana Streata, Stefania Dorobantu, Adina Dragos, Mihai Cucu, Ana-Maria Buga, Razvan Plesea, Andrei Pirvu, Elena Plesea, Monica Cara, Mihai Ioana		EPI_ISL_6000481	Medical Genetics Laboratory, Regional Centre of Medical Genetics, Emergency County Hospital Craiova		hCoV-19/Romania/DJ93070/2021	Medical Genetics Laboratory, Regional Centre of Medical Genetics, Emergency County Hospital Craiova
Anca-Lelia (Riza) Costache, Ioana Streata, Stefania Dorobantu, Adina Dragos, Mihai Cucu, Ana-Maria Buga, Razvan Plesea, Andrei Pirvu, Elena Plesea, Monica Cara, Mihai Ioana		EPI_ISL_6000483	Medical Genetics Laboratory, Regional Centre of Medical Genetics, Emergency County Hospital Craiova		hCoV-19/Romania/DJ93074/2021	Medical Genetics Laboratory, Regional Centre of Medical Genetics, Emergency County Hospital Craiova
Anca-Lelia (Riza) Costache, Ioana Streata, Stefania Dorobantu, Adina Dragos, Mihai Cucu, Ana-Maria Buga, Razvan Plesea, Andrei Pirvu, Elena Plesea, Monica Cara, Mihai Ioana		EPI_ISL_6000484	Medical Genetics Laboratory, Regional Centre of Medical Genetics, Emergency County Hospital Craiova		hCoV-19/Romania/DJ93391/2021	Medical Genetics Laboratory, Regional Centre of Medical Genetics, Emergency County Hospital Craiova
Anca-Lelia (Riza) Costache, Ioana Streata, Stefania Dorobantu, Adina Dragos, Mihai Cucu, Ana-Maria Buga, Razvan Plesea, Andrei Pirvu, Elena Plesea, Monica Cara, Mihai Ioana		EPI_ISL_6000485	Medical Genetics Laboratory, Regional Centre of Medical Genetics, Emergency County Hospital Craiova		hCoV-19/Romania/DJ93394/2021	Medical Genetics Laboratory, Regional Centre of Medical Genetics, Emergency County Hospital Craiova
Anca-Lelia (Riza) Costache, Ioana Streata, Stefania Dorobantu, Adina Dragos, Mihai Cucu, Ana-Maria Buga, Razvan Plesea, Andrei Pirvu, Elena Plesea, Monica Cara, Mihai Ioana		EPI_ISL_6000486	Medical Genetics Laboratory, Regional Centre of Medical Genetics, Emergency County Hospital Craiova		hCoV-19/Romania/DJ93396/2021	Medical Genetics Laboratory, Regional Centre of Medical Genetics, Emergency County Hospital Craiova
Anca-Lelia (Riza) Costache, Ioana Streata, Stefania Dorobantu, Adina Dragos, Mihai Cucu, Ana-Maria Buga, Razvan Plesea, Andrei Pirvu, Elena Plesea, Monica Cara, Mihai Ioana		EPI_ISL_6000487	Medical Genetics Laboratory, Regional Centre of Medical Genetics, Emergency County Hospital Craiova		hCoV-19/Romania/DJ93398/2021	Medical Genetics Laboratory, Regional Centre of Medical Genetics, Emergency County Hospital Craiova
Anca-Lelia (Riza) Costache, Ioana Streata, Stefania Dorobantu, Adina Dragos, Mihai Cucu, Ana-Maria Buga, Razvan Plesea, Andrei Pirvu, Elena Plesea, Monica Cara, Mihai Ioana		EPI_ISL_6000493	Medical Genetics Laboratory, Regional Centre of Medical Genetics, Emergency County Hospital Craiova		hCoV-19/Romania/MH09106/2021	Medical Genetics Laboratory, Regional Centre of Medical Genetics, Emergency County Hospital Craiova
Anca-Lelia (Riza) Costache, Ioana Streata, Stefania Dorobantu, Adina Dragos, Mihai Cucu, Ana-Maria Buga, Razvan Plesea, Andrei Pirvu, Elena Plesea, Monica Cara, Mihai Ioana		EPI_ISL_6000521	Medical Genetics Laboratory, Regional Centre of Medical Genetics, Emergency County Hospital Craiova		hCoV-19/Romania/SC24542/2021	Medical Genetics Laboratory, Regional Centre of Medical Genetics, Emergency County Hospital Craiova
Anca-Lelia (Riza) Costache, Ioana Streata, Stefania Dorobantu, Adina Dragos, Mihai Cucu, Ana-Maria Buga, Razvan Plesea, Andrei Pirvu, Elena Plesea, Monica Cara, Mihai Ioana		EPI_ISL_6000522	Medical Genetics Laboratory, Regional Centre of Medical Genetics, Emergency County Hospital Craiova		hCoV-19/Romania/SC24544/2021	Medical Genetics Laboratory, Regional Centre of Medical Genetics, Emergency County Hospital Craiova
Anca-Lelia (Riza) Costache, Ioana Streata, Stefania Dorobantu, Adina Dragos, Mihai Cucu, Ana-Maria Buga, Razvan Plesea, Andrei Pirvu, Elena Plesea, Monica Cara, Mihai Ioana		EPI_ISL_6000523	Medical Genetics Laboratory, Regional Centre of Medical Genetics, Emergency County Hospital Craiova		hCoV-19/Romania/SC24559/2021	Medical Genetics Laboratory, Regional Centre of Medical Genetics, Emergency County Hospital Craiova
Anca-Lelia (Riza) Costache, Ioana Streata, Stefania Dorobantu, Adina Dragos, Mihai Cucu, Ana-Maria Buga, Razvan Plesea, Andrei Pirvu, Elena Plesea, Monica Cara, Mihai Ioana		EPI_ISL_6000525	Medical Genetics Laboratory, Regional Centre of Medical Genetics, Emergency County Hospital Craiova		hCoV-19/Romania/SC24565/2021	Medical Genetics Laboratory, Regional Centre of Medical Genetics, Emergency County Hospital Craiova
Anca-Lelia (Riza) Costache, Ioana Streata, Stefania Dorobantu, Adina Dragos, Mihai Cucu, Ana-Maria Buga, Razvan Plesea, Andrei Pirvu, Elena Plesea, Monica Cara, Mihai Ioana		EPI_ISL_6000529	Medical Genetics Laboratory, Regional Centre of Medical Genetics, Emergency County Hospital Craiova		hCoV-19/Romania/SC24578/2021	Medical Genetics Laboratory, Regional Centre of Medical Genetics, Emergency County Hospital Craiova
Anca-Lelia (Riza) Costache, Ioana Streata, Stefania Dorobantu, Adina Dragos, Mihai Cucu, Ana-Maria Buga, Razvan Plesea, Andrei Pirvu, Elena Plesea, Monica Cara, Mihai Ioana		EPI_ISL_6000469	Medical Genetics Laboratory, Regional Centre of Medical Genetics, Emergency County Hospital Craiova		hCoV-19/Romania/DJ93055/2021	Medical Genetics Laboratory, Regional Centre of Medical Genetics, Emergency County Hospital Craiova
Anca-Lelia (Riza) Costache, Ioana Streata, Stefania Dorobantu, Adina Dragos, Mihai Cucu, Ana-Maria Buga, Razvan Plesea, Andrei Pirvu, Elena Plesea, Monica Cara, Mihai Ioana		EPI_ISL_6000473	Medical Genetics Laboratory, Regional Centre of Medical Genetics, Emergency County Hospital Craiova		hCoV-19/Romania/DJ93058/2021	Medical Genetics Laboratory, Regional Centre of Medical Genetics, Emergency County Hospital Craiova
Luiza Ustea, Nicoleta Paraschiv, Sorin Dinu, Carmen Cherciu, Mihaela Oprea, Mihaela Lazar		EPI_ISL_4919839	Cantacuzino National Military-Medical Institute, Viral Respiratory Infections Laboratory		hCoV-19/Romania/Dambovita_469142/2021	Cantacuzino Institute Virology
Luiza Ustea, Nicoleta Paraschiv, Sorin Dinu, Carmen Cherciu, Mihaela Oprea, Mihaela Lazar		EPI_ISL_8801884	Cantacuzino National Military-Medical Institute, Viral Respiratory Infections Laboratory		hCoV-19/Romania/PH_488511/2021	Cantacuzino National Military-Medical Institute, Viral Respiratory Infections Laboratory
Corina Casangiu, Leontina Banica, Marius Surleac, Ovidiu Vlaicu, Petre Milu, Robert Hohan, Simona Paraschiv, Dan Otelea		EPI_ISL_6425037	Department of Public Health Iasi		hCoV-19/Romania/IS-35616/2021	National Institute of Infectious Diseases-Prof. Dr. Matei Bals Molecular Diagnostics Laboratory
Corina Casangiu, Leontina Banica, Marius Surleac, Ovidiu Vlaicu, Petre Milu, Robert Hohan, Simona Paraschiv, Dan Otelea		EPI_ISL_6425040	Department of Public Health Iasi		hCoV-19/Romania/IS-35619/2021	National Institute of Infectious Diseases-Prof. Dr. Matei Bals Molecular Diagnostics Laboratory
Corina Casangiu, Leontina Banica, Marius Surleac, Ovidiu Vlaicu, Petre Milu, Robert Hohan, Simona Paraschiv, Dan Otelea		EPI_ISL_6425007	Department of Public Health Iasi		hCoV-19/Romania/IS-35585/2021	National Institute of Infectious Diseases-Prof. Dr. Matei Bals Molecular Diagnostics Laboratory
Corina Casangiu, Leontina Banica, Marius Surleac, Ovidiu Vlaicu, Petre Milu, Robert Hohan, Simona Paraschiv, Dan Otelea		EPI_ISL_6425042	Department of Public Health Iasi		hCoV-19/Romania/IS-35621/2021	National Institute of Infectious Diseases-Prof. Dr. Matei Bals Molecular Diagnostics Laboratory
Corina Casangiu, Leontina Banica, Marius Surleac, Ovidiu Vlaicu, Petre Milu, Robert Hohan, Simona Paraschiv, Dan Otelea		EPI_ISL_6425098	Department of Public Health Neamt		hCoV-19/Romania/NT-36222/2021	National Institute of Infectious Diseases-Prof. Dr. Matei Bals Molecular Diagnostics Laboratory
Luiza Ustea, Nicoleta Paraschiv, Sorin Dinu, Carmen Cherciu, Mihaela Oprea, Mihaela Lazar		EPI_ISL_8802085	Clinical Hospital of Infectious Diseases, Cluj-Napoca		hCoV-19/Romania/CJ_489888/2021	Cantacuzino National Military-Medical Institute, Viral Respiratory Infections Laboratory
Corina Casangiu, Leontina Banica, Marius Surleac, Ovidiu Vlaicu, Petre Milu, Robert Hohan, Simona Paraschiv, Dan Otelea		EPI_ISL_3342014	Department of Public Health Tulcea		hCoV-19/Romania/TL-18771/2021	National Institute of Infectious Diseases-Prof. Dr. Matei Bals Molecular Diagnostics Laboratory
Corina Casangiu, Leontina Banica, Marius Surleac, Ovidiu Vlaicu, Petre Milu, Robert Hohan, Simona Paraschiv, Dan Otelea		EPI_ISL_3342008	Victor Babes Hospital		hCoV-19/Romania/B-18755/2021	National Institute of Infectious Diseases-Prof. Dr. Matei Bals Molecular Diagnostics Laboratory
Luiza Ustea, Nicoleta Paraschiv, Sorin Dinu, Carmen Cherciu, Mihaela Oprea, Mihaela Lazar		EPI_ISL_8801876	Clinical Emergency County Hospital, Craiova		hCoV-19/Romania/DJ_488762/2021	Cantacuzino National Military-Medical Institute, Viral Respiratory Infections Laboratory
Corina Casangiu, Leontina Banica, Marius Surleac, Ovidiu Vlaicu, Petre Milu, Robert Hohan, Simona Paraschiv, Dan Otelea		EPI_ISL_4416353	Department of Public Health Ilfov		hCoV-19/Romania/IF-25991/2021	National Institute of Infectious Diseases-Prof. Dr. Matei Bals Molecular Diagnostics Laboratory
Corina Casangiu, Leontina Banica, Marius Surleac, Ovidiu Vlaicu, Petre Milu, Robert Hohan, Simona Paraschiv, Dan Otelea		EPI_ISL_4416354	Department of Public Health Ilfov		hCoV-19/Romania/IF-25992/2021	National Institute of Infectious Diseases-Prof. Dr. Matei Bals Molecular Diagnostics Laboratory
Corina Casangiu, Leontina Banica, Marius Surleac, Ovidiu Vlaicu, Petre Milu, Robert Hohan, Simona Paraschiv, Dan Otelea		EPI_ISL_4416356	Department of Public Health Ilfov		hCoV-19/Romania/IF-25994/2021	National Institute of Infectious Diseases-Prof. Dr. Matei Bals Molecular Diagnostics Laboratory
Corina Casangiu, Leontina Banica, Marius Surleac, Ovidiu Vlaicu, Petre Milu, Robert Hohan, Simona Paraschiv, Dan Otelea		EPI_ISL_4416357	National Institute of Infectious Diseases-Prof. Dr. Matei Bals Molecular Diagnostics Laboratory		hCoV-19/Romania/B-24000/2021	National Institute of Infectious Diseases-Prof. Dr. Matei Bals Molecular Diagnostics Laboratory
Corina Casangiu, Leontina Banica, Marius Surleac, Ovidiu Vlaicu, Petre Milu, Robert Hohan, Simona Paraschiv, Dan Otelea		EPI_ISL_4416359	National Institute of Infectious Diseases-Prof. Dr. Matei Bals Molecular Diagnostics Laboratory		hCoV-19/Romania/B-24002/2021	National Institute of Infectious Diseases-Prof. Dr. Matei Bals Molecular Diagnostics Laboratory
Corina Casangiu, Leontina Banica, Marius Surleac, Ovidiu Vlaicu, Petre Milu, Robert Hohan, Simona Paraschiv, Dan Otelea		EPI_ISL_4416277	Department of Public Health Suceava		hCoV-19/Romania/SV-25911/2021	National Institute of Infectious Diseases-Prof. Dr. Matei Bals Molecular Diagnostics Laboratory
Corina Casangiu, Leontina Banica, Marius Surleac, Ovidiu Vlaicu, Petre Milu, Robert Hohan, Simona Paraschiv, Dan Otelea		EPI_ISL_4416269	Department of Public Health Iasi		hCoV-19/Romania/IS-25905A/2021	National Institute of Infectious Diseases-Prof. Dr. Matei Bals Molecular Diagnostics Laboratory
Corina Casangiu, Leontina Banica, Marius Surleac, Ovidiu Vlaicu, Petre Milu, Robert Hohan, Simona Paraschiv, Dan Otelea		EPI_ISL_4416270	Department of Public Health Iasi		hCoV-19/Romania/IS-25905B/2021	National Institute of Infectious Diseases-Prof. Dr. Matei Bals Molecular Diagnostics Laboratory
Corina Casangiu, Leontina Banica, Marius Surleac, Ovidiu Vlaicu, Petre Milu, Robert Hohan, Simona Paraschiv, Dan Otelea		EPI_ISL_4416271	Department of Public Health Iasi		hCoV-19/Romania/IS-25905C/2021	National Institute of Infectious Diseases-Prof. Dr. Matei Bals Molecular Diagnostics Laboratory
Corina Casangiu, Leontina Banica, Marius Surleac, Ovidiu Vlaicu, Petre Milu, Robert Hohan, Simona Paraschiv, Dan Otelea		EPI_ISL_4416274	Department of Public Health Iasi		hCoV-19/Romania/IS-25908/2021	National Institute of Infectious Diseases-Prof. Dr. Matei Bals Molecular Diagnostics Laboratory
Corina Casangiu, Leontina Banica, Marius Surleac, Ovidiu Vlaicu, Petre Milu, Robert Hohan, Simona Paraschiv, Dan Otelea		EPI_ISL_4416275	Department of Public Health Suceava		hCoV-19/Romania/SV-25909/2021	National Institute of Infectious Diseases-Prof. Dr. Matei Bals Molecular Diagnostics Laboratory
Corina Casangiu, Leontina Banica, Marius Surleac, Ovidiu Vlaicu, Petre Milu, Robert Hohan, Simona Paraschiv, Dan Otelea		EPI_ISL_4416276	Department of Public Health Suceava		hCoV-19/Romania/SV-25910/2021	National Institute of Infectious Diseases-Prof. Dr. Matei Bals Molecular Diagnostics Laboratory
Corina Casangiu, Leontina Banica, Marius Surleac, Ovidiu Vlaicu, Petre Milu, Robert Hohan, Simona Paraschiv, Dan Otelea		EPI_ISL_4416280	Department of Public Health Suceava		hCoV-19/Romania/SV-25936/2021	National Institute of Infectious Diseases-Prof. Dr. Matei Bals Molecular Diagnostics Laboratory
Corina Casangiu, Leontina Banica, Marius Surleac, Ovidiu Vlaicu, Petre Milu, Robert Hohan, Simona Paraschiv, Dan Otelea		EPI_ISL_4416282	Department of Public Health Suceava		hCoV-19/Romania/SV-25938/2021	National Institute of Infectious Diseases-Prof. Dr. Matei Bals Molecular Diagnostics Laboratory
Corina Casangiu, Leontina Banica, Marius Surleac, Ovidiu Vlaicu, Petre Milu, Robert Hohan, Simona Paraschiv, Dan Otelea		EPI_ISL_4416283	Department of Public Health Suceava		hCoV-19/Romania/SV-25939/2021	National Institute of Infectious Diseases-Prof. Dr. Matei Bals Molecular Diagnostics Laboratory
Corina Casangiu, Leontina Banica, Marius Surleac, Ovidiu Vlaicu, Petre Milu, Robert Hohan, Simona Paraschiv, Dan Otelea		EPI_ISL_4416284	Department of Public Health Bacau		hCoV-19/Romania/BC-25912/2021	National Institute of Infectious Diseases-Prof. Dr. Matei Bals Molecular Diagnostics Laboratory
Corina Casangiu, Leontina Banica, Marius Surleac, Ovidiu Vlaicu, Petre Milu, Robert Hohan, Simona Paraschiv, Dan Otelea		EPI_ISL_4416291	Department of Public Health Bacau		hCoV-19/Romania/BC-25929/2021	National Institute of Infectious Diseases-Prof. Dr. Matei Bals Molecular Diagnostics Laboratory
Corina Casangiu, Leontina Banica, Marius Surleac, Ovidiu Vlaicu, Petre Milu, Robert Hohan, Simona Paraschiv, Dan Otelea		EPI_ISL_4416294	Department of Public Health Bacau		hCoV-19/Romania/BC-25948/2021	National Institute of Infectious Diseases-Prof. Dr. Matei Bals Molecular Diagnostics Laboratory
Corina Casangiu, Leontina Banica, Marius Surleac, Ovidiu Vlaicu, Petre Milu, Robert Hohan, Simona Paraschiv, Dan Otelea		EPI_ISL_4416295	Department of Public Health Bacau		hCoV-19/Romania/BC-25949/2021	National Institute of Infectious Diseases-Prof. Dr. Matei Bals Molecular Diagnostics Laboratory
Corina Casangiu, Leontina Banica, Marius Surleac, Ovidiu Vlaicu, Petre Milu, Robert Hohan, Simona Paraschiv, Dan Otelea		EPI_ISL_4416297	Department of Public Health Bacau		hCoV-19/Romania/BC-25958/2021	National Institute of Infectious Diseases-Prof. Dr. Matei Bals Molecular Diagnostics Laboratory
Corina Casangiu, Leontina Banica, Marius Surleac, Ovidiu Vlaicu, Petre Milu, Robert Hohan, Simona Paraschiv, Dan Otelea		EPI_ISL_4416299	Department of Public Health Iasi		hCoV-19/Romania/IS-25917/2021	National Institute of Infectious Diseases-Prof. Dr. Matei Bals Molecular Diagnostics Laboratory
Corina Casangiu, Leontina Banica, Marius Surleac, Ovidiu Vlaicu, Petre Milu, Robert Hohan, Simona Paraschiv, Dan Otelea		EPI_ISL_4416300	Department of Public Health Iasi		hCoV-19/Romania/IS-25918/2021	National Institute of Infectious Diseases-Prof. Dr. Matei Bals Molecular Diagnostics Laboratory
Corina Casangiu, Leontina Banica, Marius Surleac, Ovidiu Vlaicu, Petre Milu, Robert Hohan, Simona Paraschiv, Dan Otelea		EPI_ISL_4416302	Department of Public Health Iasi		hCoV-19/Romania/IS-25920/2021	National Institute of Infectious Diseases-Prof. Dr. Matei Bals Molecular Diagnostics Laboratory
Corina Casangiu, Leontina Banica, Marius Surleac, Ovidiu Vlaicu, Petre Milu, Robert Hohan, Simona Paraschiv, Dan Otelea		EPI_ISL_4416306	Department of Public Health Iasi		hCoV-19/Romania/IS-25932/2021	National Institute of Infectious Diseases-Prof. Dr. Matei Bals Molecular Diagnostics Laboratory
Corina Casangiu, Leontina Banica, Marius Surleac, Ovidiu Vlaicu, Petre Milu, Robert Hohan, Simona Paraschiv, Dan Otelea		EPI_ISL_4416309	Department of Public Health Iasi		hCoV-19/Romania/IS-25935/2021	National Institute of Infectious Diseases-Prof. Dr. Matei Bals Molecular Diagnostics Laboratory
Corina Casangiu, Leontina Banica, Marius Surleac, Ovidiu Vlaicu, Petre Milu, Robert Hohan, Simona Paraschiv, Dan Otelea		EPI_ISL_4416310	Department of Public Health Iasi		hCoV-19/Romania/IS-25940/2021	National Institute of Infectious Diseases-Prof. Dr. Matei Bals Molecular Diagnostics Laboratory
Corina Casangiu, Leontina Banica, Marius Surleac, Ovidiu Vlaicu, Petre Milu, Robert Hohan, Simona Paraschiv, Dan Otelea		EPI_ISL_4416311	Department of Public Health Iasi		hCoV-19/Romania/IS-25943/2021	National Institute of Infectious Diseases-Prof. Dr. Matei Bals Molecular Diagnostics Laboratory
Corina Casangiu, Leontina Banica, Marius Surleac, Ovidiu Vlaicu, Petre Milu, Robert Hohan, Simona Paraschiv, Dan Otelea		EPI_ISL_4416312	Department of Public Health Iasi		hCoV-19/Romania/IS-25944/2021	National Institute of Infectious Diseases-Prof. Dr. Matei Bals Molecular Diagnostics Laboratory
Corina Casangiu, Leontina Banica, Marius Surleac, Ovidiu Vlaicu, Petre Milu, Robert Hohan, Simona Paraschiv, Dan Otelea		EPI_ISL_4416315	Department of Public Health Iasi		hCoV-19/Romania/IS-25951/2021	National Institute of Infectious Diseases-Prof. Dr. Matei Bals Molecular Diagnostics Laboratory
Corina Casangiu, Leontina Banica, Marius Surleac, Ovidiu Vlaicu, Petre Milu, Robert Hohan, Simona Paraschiv, Dan Otelea		EPI_ISL_4416317	Department of Public Health Iasi		hCoV-19/Romania/IS-25953/2021	National Institute of Infectious Diseases-Prof. Dr. Matei Bals Molecular Diagnostics Laboratory
Corina Casangiu, Leontina Banica, Marius Surleac, Ovidiu Vlaicu, Petre Milu, Robert Hohan, Simona Paraschiv, Dan Otelea		EPI_ISL_4416318	Department of Public Health Iasi		hCoV-19/Romania/IS-25954/2021	National Institute of Infectious Diseases-Prof. Dr. Matei Bals Molecular Diagnostics Laboratory
Corina Casangiu, Leontina Banica, Marius Surleac, Ovidiu Vlaicu, Petre Milu, Robert Hohan, Simona Paraschiv, Dan Otelea		EPI_ISL_4416319	Department of Public Health Iasi		hCoV-19/Romania/IS-25955/2021	National Institute of Infectious Diseases-Prof. Dr. Matei Bals Molecular Diagnostics Laboratory
Corina Casangiu, Leontina Banica, Marius Surleac, Ovidiu Vlaicu, Petre Milu, Robert Hohan, Simona Paraschiv, Dan Otelea		EPI_ISL_4416323	Department of Public Health Iasi		hCoV-19/Romania/IS-25961/2021	National Institute of Infectious Diseases-Prof. Dr. Matei Bals Molecular Diagnostics Laboratory
Corina Casangiu, Leontina Banica, Marius Surleac, Ovidiu Vlaicu, Petre Milu, Robert Hohan, Simona Paraschiv, Dan Otelea		EPI_ISL_4416325	Department of Public Health Mures		hCoV-19/Romania/MS-25963/2021	National Institute of Infectious Diseases-Prof. Dr. Matei Bals Molecular Diagnostics Laboratory
Corina Casangiu, Leontina Banica, Marius Surleac, Ovidiu Vlaicu, Petre Milu, Robert Hohan, Simona Paraschiv, Dan Otelea		EPI_ISL_4416328	Department of Public Health Mures		hCoV-19/Romania/MS-25966/2021	National Institute of Infectious Diseases-Prof. Dr. Matei Bals Molecular Diagnostics Laboratory
Corina Casangiu, Leontina Banica, Marius Surleac, Ovidiu Vlaicu, Petre Milu, Robert Hohan, Simona Paraschiv, Dan Otelea		EPI_ISL_4416336	Department of Public Health Ilfov		hCoV-19/Romania/IF-25974/2021	National Institute of Infectious Diseases-Prof. Dr. Matei Bals Molecular Diagnostics Laboratory
Corina Casangiu, Leontina Banica, Marius Surleac, Ovidiu Vlaicu, Petre Milu, Robert Hohan, Simona Paraschiv, Dan Otelea		EPI_ISL_4416337	Department of Public Health Ilfov		hCoV-19/Romania/IF-25975/2021	National Institute of Infectious Diseases-Prof. Dr. Matei Bals Molecular Diagnostics Laboratory
Corina Casangiu, Leontina Banica, Marius Surleac, Ovidiu Vlaicu, Petre Milu, Robert Hohan, Simona Paraschiv, Dan Otelea		EPI_ISL_4416339	Department of Public Health Ilfov		hCoV-19/Romania/IF-25977/2021	National Institute of Infectious Diseases-Prof. Dr. Matei Bals Molecular Diagnostics Laboratory
Corina Casangiu, Leontina Banica, Marius Surleac, Ovidiu Vlaicu, Petre Milu, Robert Hohan, Simona Paraschiv, Dan Otelea		EPI_ISL_4416340	Department of Public Health Ilfov		hCoV-19/Romania/IF-25978/2021	National Institute of Infectious Diseases-Prof. Dr. Matei Bals Molecular Diagnostics Laboratory
Corina Casangiu, Leontina Banica, Marius Surleac, Ovidiu Vlaicu, Petre Milu, Robert Hohan, Simona Paraschiv, Dan Otelea		EPI_ISL_4416341	Department of Public Health Ilfov		hCoV-19/Romania/IF-25979/2021	National Institute of Infectious Diseases-Prof. Dr. Matei Bals Molecular Diagnostics Laboratory
Corina Casangiu, Leontina Banica, Marius Surleac, Ovidiu Vlaicu, Petre Milu, Robert Hohan, Simona Paraschiv, Dan Otelea		EPI_ISL_4416343	Department of Public Health Ilfov		hCoV-19/Romania/IF-25981/2021	National Institute of Infectious Diseases-Prof. Dr. Matei Bals Molecular Diagnostics Laboratory
Corina Casangiu, Leontina Banica, Marius Surleac, Ovidiu Vlaicu, Petre Milu, Robert Hohan, Simona Paraschiv, Dan Otelea		EPI_ISL_4416346	Department of Public Health Ilfov		hCoV-19/Romania/IF-25984/2021	National Institute of Infectious Diseases-Prof. Dr. Matei Bals Molecular Diagnostics Laboratory
Corina Casangiu, Leontina Banica, Marius Surleac, Ovidiu Vlaicu, Petre Milu, Robert Hohan, Simona Paraschiv, Dan Otelea		EPI_ISL_4416347	Department of Public Health Ilfov		hCoV-19/Romania/IF-25985/2021	National Institute of Infectious Diseases-Prof. Dr. Matei Bals Molecular Diagnostics Laboratory
Corina Casangiu, Leontina Banica, Marius Surleac, Ovidiu Vlaicu, Petre Milu, Robert Hohan, Simona Paraschiv, Dan Otelea		EPI_ISL_4416349	Department of Public Health Ilfov		hCoV-19/Romania/IF-25987/2021	National Institute of Infectious Diseases-Prof. Dr. Matei Bals Molecular Diagnostics Laboratory
Corina Casangiu, Leontina Banica, Marius Surleac, Ovidiu Vlaicu, Petre Milu, Robert Hohan, Simona Paraschiv, Dan Otelea		EPI_ISL_4416350	Department of Public Health Ilfov		hCoV-19/Romania/IF-25988/2021	National Institute of Infectious Diseases-Prof. Dr. Matei Bals Molecular Diagnostics Laboratory
Corina Casangiu, Leontina Banica, Marius Surleac, Ovidiu Vlaicu, Petre Milu, Robert Hohan, Simona Paraschiv, Dan Otelea		EPI_ISL_7405477	Department of Public Health Vrancea		hCoV-19/Romania/VN-37321/2021	National Institute of Infectious Diseases-Prof. Dr. Matei Bals Molecular Diagnostics Laboratory
Anca Botezatu, Iulia Virginia Iancu, Adrian Albulescu, Alina Fudulu, Coralia Bleotu, Mihaela Economescu, Laura Necula, Denisa Dragu, Lilia Matei, Ioana Pitica, Marinela Bostan, Mirela Mihaila, Laura Grecu, Camelia Sultana, Simona Ruta, Ana Iulia Neagu, Adriana Plesa, Saviana Nedeianu, Alina Nastasie, Cristina Mambet,Gabriela Anton, Carmen Cristina Diaconu		EPI_ISL_11112386	"Stefan S. Nicolau"Institute of Virology		hCoV-19/Romania/1436POVIc/2021	"Stefan S. Nicolau"Institute of Virology
Corina Casangiu, Leontina Banica, Marius Surleac, Ovidiu Vlaicu, Petre Milu, Robert Hohan, Simona Paraschiv, Dan Otelea		EPI_ISL_3342020	Department of Public Health Constanta		hCoV-19/Romania/CT-18778/2021	National Institute of Infectious Diseases-Prof. Dr. Matei Bals Molecular Diagnostics Laboratory
Corina Casangiu, Leontina Banica, Marius Surleac, Ovidiu Vlaicu, Petre Milu, Robert Hohan, Simona Paraschiv, Dan Otelea		EPI_ISL_3342025	Department of Public Health Ilfov		hCoV-19/Romania/IF-18766/2021	National Institute of Infectious Diseases-Prof. Dr. Matei Bals Molecular Diagnostics Laboratory
Corina Casangiu, Leontina Banica, Marius Surleac, Ovidiu Vlaicu, Petre Milu, Robert Hohan, Simona Paraschiv, Dan Otelea		EPI_ISL_3342026	Department of Public Health Ilfov		hCoV-19/Romania/IF-18767/2021	National Institute of Infectious Diseases-Prof. Dr. Matei Bals Molecular Diagnostics Laboratory
Corina Casangiu, Leontina Banica, Marius Surleac, Ovidiu Vlaicu, Petre Milu, Robert Hohan, Simona Paraschiv, Dan Otelea		EPI_ISL_3342023	Department of Public Health Constanta		hCoV-19/Romania/CT-18781/2021	National Institute of Infectious Diseases-Prof. Dr. Matei Bals Molecular Diagnostics Laboratory
Corina Casangiu, Leontina Banica, Marius Surleac, Ovidiu Vlaicu, Petre Milu, Robert Hohan, Simona Paraschiv, Dan Otelea		EPI_ISL_3342029	Department of Public Health Iasi		hCoV-19/Romania/IS-18860/2021	National Institute of Infectious Diseases-Prof. Dr. Matei Bals Molecular Diagnostics Laboratory
Corina Casangiu, Leontina Banica, Marius Surleac, Ovidiu Vlaicu, Petre Milu, Robert Hohan, Simona Paraschiv, Dan Otelea		EPI_ISL_3342031	Department of Public Health Iasi		hCoV-19/Romania/IS-18863/2021	National Institute of Infectious Diseases-Prof. Dr. Matei Bals Molecular Diagnostics Laboratory
Corina Casangiu, Leontina Banica, Marius Surleac, Ovidiu Vlaicu, Petre Milu, Robert Hohan, Simona Paraschiv, Dan Otelea		EPI_ISL_3342037	Department of Public Health Iasi		hCoV-19/Romania/IS-18869/2021	National Institute of Infectious Diseases-Prof. Dr. Matei Bals Molecular Diagnostics Laboratory
Luiza Ustea, Nicoleta Paraschiv, Sorin Dinu, Carmen Cherciu, Mihaela Oprea, Mihaela Lazar		EPI_ISL_9785777	Clinical Emergency County Hospital, Craiova		hCoV-19/Romania/DJ_489650/2021	Cantacuzino National Military-Medical Institute, Viral Respiratory Infections Laboratory
Corina Casangiu, Leontina Banica, Marius Surleac, Ovidiu Vlaicu, Petre Milu, Robert Hohan, Simona Paraschiv, Dan Otelea		EPI_ISL_3342038	Department of Public Health Iasi		hCoV-19/Romania/IS-18870/2021	National Institute of Infectious Diseases-Prof. Dr. Matei Bals Molecular Diagnostics Laboratory
Luiza Ustea, Nicoleta Paraschiv, Sorin Dinu, Carmen Cherciu, Mihaela Oprea, Mihaela Lazar		EPI_ISL_7967377	Clinical Emergency County Hospital, Craiova		hCoV-19/Romania/DJ_486007/2021	Cantacuzino National Military-Medical Institute, Viral Respiratory Infections Laboratory
Luiza Ustea, Nicoleta Paraschiv, Sorin Dinu, Carmen Cherciu, Mihaela Oprea, Mihaela Lazar		EPI_ISL_8801849	Cantacuzino National Military-Medical Institute, Viral Respiratory Infections Laboratory		hCoV-19/Romania/TR_488354/2021	Cantacuzino National Military-Medical Institute, Viral Respiratory Infections Laboratory
Luiza Ustea, Nicoleta Paraschiv, Sorin Dinu, Carmen Cherciu, Mihaela Oprea, Mihaela Lazar		EPI_ISL_8801860	Clinical Emergency County Hospital, Craiova		hCoV-19/Romania/DJ_488734/2021	Cantacuzino National Military-Medical Institute, Viral Respiratory Infections Laboratory
Corina Casangiu, Leontina Banica, Marius Surleac, Ovidiu Vlaicu, Petre Milu, Robert Hohan, Simona Paraschiv, Dan Otelea		EPI_ISL_3342011	Department of Public Health Tulcea		hCoV-19/Romania/TL-18768/2021	National Institute of Infectious Diseases-Prof. Dr. Matei Bals Molecular Diagnostics Laboratory
Corina Casangiu, Leontina Banica, Marius Surleac, Ovidiu Vlaicu, Petre Milu, Robert Hohan, Simona Paraschiv, Dan Otelea		EPI_ISL_3342016	Department of Public Health Constanta		hCoV-19/Romania/CT-18773/2021	National Institute of Infectious Diseases-Prof. Dr. Matei Bals Molecular Diagnostics Laboratory
Anca-Lelia (Riza) Costache, Ioana Streata, Stefania Dorobantu, Adina Dragos, Mihai Cucu, Ana-Maria Buga, Razvan Plesea, Andrei Pirvu, Elena Plesea, Monica Cara, Mihai Ioana		EPI_ISL_8417957	Medical Genetics Laboratory, Regional Centre of Medical Genetics, Emergency County Hospital Craiova		hCoV-19/Romania/DJ95981/2021	Medical Genetics Laboratory, Regional Centre of Medical Genetics, Emergency County Hospital Craiova
Luiza Ustea, Nicoleta Paraschiv, Sorin Dinu, Carmen Cherciu, Mihaela Oprea, Mihaela Lazar		EPI_ISL_8802045	Clinical Hospital of Infectious Diseases, Cluj-Napoca		hCoV-19/Romania/CJ_489831/2021	Cantacuzino National Military-Medical Institute, Viral Respiratory Infections Laboratory
Gilliard Nicolas; Demars Aurore; Maschietto CГ©line; Nobis ChloГ©; Otto Gaetan; Denis Olivier; Degosserie Jonathan; Mullier FranГ§ois		EPI_ISL_6037588	Plateforme de testing Namuroise		hCoV-19/Belgium/CHUNamur13715123/2021	Plateforme de testing Namuroise
Corina Casangiu, Leontina Banica, Marius Surleac, Ovidiu Vlaicu, Simona Paraschiv, Dan Otelea		EPI_ISL_12603187	National Institute of Infectious Diseases-Prof. Dr. Matei Bals Molecular Diagnostics Laboratory		hCoV-19/Romania/B-35801/2021	National Institute of Infectious Diseases-Prof. Dr. Matei Bals Molecular Diagnostics Laboratory
Luiza Ustea, Nicoleta Paraschiv, Sorin Dinu, Carmen Cherciu, Mihaela Oprea, Mihaela Lazar		EPI_ISL_8802054	Clinical Hospital of Infectious Diseases, Cluj-Napoca		hCoV-19/Romania/CJ_489858/2021	Cantacuzino National Military-Medical Institute, Viral Respiratory Infections Laboratory
Luiza Ustea, Nicoleta Paraschiv, Sorin Dinu, Carmen Cherciu, Mihaela Oprea, Mihaela Lazar		EPI_ISL_7967387	Clinical Emergency County Hospital, Craiova		hCoV-19/Romania/DJ_486028/2021	Cantacuzino National Military-Medical Institute, Viral Respiratory Infections Laboratory
Luiza Ustea, Nicoleta Paraschiv, Sorin Dinu, Carmen Cherciu, Mihaela Oprea, Mihaela Lazar		EPI_ISL_8801854	Clinical Emergency County Hospital, Craiova		hCoV-19/Romania/DJ_488678/2021	Cantacuzino National Military-Medical Institute, Viral Respiratory Infections Laboratory
Luiza Ustea, Nicoleta Paraschiv, Sorin Dinu, Carmen Cherciu, Mihaela Oprea, Mihaela Lazar		EPI_ISL_7967563	Cantacuzino National Military-Medical Institute, Viral Respiratory Infections Laboratory		hCoV-19/Romania/PH_486965/2021	Cantacuzino National Military-Medical Institute, Viral Respiratory Infections Laboratory
Corina Casangiu, Leontina Banica, Marius Surleac, Ovidiu Vlaicu, Simona Paraschiv, Dan Otelea		EPI_ISL_12603188	National Institute of Infectious Diseases-Prof. Dr. Matei Bals Molecular Diagnostics Laboratory		hCoV-19/Romania/B-35376/2021	National Institute of Infectious Diseases-Prof. Dr. Matei Bals Molecular Diagnostics Laboratory
Szilard N. Fejer, Istvan Horvath, Monika Korodi, Orsolya Pall, Kinga Rakosi, Zsuzsanna Jenei		EPI_ISL_4466701	Pro-Vitam Diagnostics and Research Laboratory		hCoV-19/Romania/PV_429443/2021	Pro-Vitam Diagnostics and Research Laboratory
Szilard N. Fejer, Istvan Horvath, Monika Korodi, Orsolya Pall, Kinga Rakosi, Zsuzsanna Jenei		EPI_ISL_4466699	Pro-Vitam Diagnostics and Research Laboratory		hCoV-19/Romania/PV_428637/2021	Pro-Vitam Diagnostics and Research Laboratory
Szilard N. Fejer, Istvan Horvath, Monika Korodi, Orsolya Pall, Kinga Rakosi, Zsuzsanna Jenei		EPI_ISL_4466686	Pro-Vitam Diagnostics and Research Laboratory		hCoV-19/Romania/PV_428229/2021	Pro-Vitam Diagnostics and Research Laboratory
Szilard N. Fejer, Istvan Horvath, Monika Korodi, Orsolya Pall, Kinga Rakosi, Zsuzsanna Jenei		EPI_ISL_4466689	Pro-Vitam Diagnostics and Research Laboratory		hCoV-19/Romania/PV_429525/2021	Pro-Vitam Diagnostics and Research Laboratory
Szilard N. Fejer, Istvan Horvath, Monika Korodi, Orsolya Pall, Kinga Rakosi, Zsuzsanna Jenei		EPI_ISL_4466703	Pro-Vitam Diagnostics and Research Laboratory		hCoV-19/Romania/PV_429392/2021	Pro-Vitam Diagnostics and Research Laboratory
Luiza Ustea, Nicoleta Paraschiv, Sorin Dinu, Carmen Cherciu, Mihaela Oprea, Mihaela Lazar		EPI_ISL_7962649	Clinical Emergency County Hospital, Craiova		hCoV-19/Romania/DJ_487475/2021	Cantacuzino National Military-Medical Institute, Viral Respiratory Infections Laboratory
Luiza Ustea, Nicoleta Paraschiv, Sorin Dinu, Carmen Cherciu, Mihaela Oprea, Mihaela Lazar		EPI_ISL_8802088	Clinical Emergency County Hospital, Craiova		hCoV-19/Romania/DJ_489666/2021	Cantacuzino National Military-Medical Institute, Viral Respiratory Infections Laboratory
Luiza Ustea, Nicoleta Paraschiv, Sorin Dinu, Carmen Cherciu, Mihaela Oprea, Mihaela Lazar		EPI_ISL_7962988	Clinical Emergency County Hospital, Craiova		hCoV-19/Romania/DJ_488850/2021	Cantacuzino National Military-Medical Institute, Viral Respiratory Infections Laboratory
Anca-Lelia (Riza) Costache, Ioana Streata, Stefania Dorobantu, Adina Dragos, Mihai Cucu, Ana-Maria Buga, Razvan Plesea, Andrei Pirvu, Elena Plesea, Monica Cara, Mihai Ioana		EPI_ISL_6000482	Medical Genetics Laboratory, Regional Centre of Medical Genetics, Emergency County Hospital Craiova		hCoV-19/Romania/DJ93071/2021	Medical Genetics Laboratory, Regional Centre of Medical Genetics, Emergency County Hospital Craiova
Corina Casangiu, Leontina Banica, Marius Surleac, Ovidiu Vlaicu, Simona Paraschiv, Dan Otelea		EPI_ISL_12603189	National Institute of Infectious Diseases-Prof. Dr. Matei Bals Molecular Diagnostics Laboratory		hCoV-19/Romania/B-35833/2021	National Institute of Infectious Diseases-Prof. Dr. Matei Bals Molecular Diagnostics Laboratory
Luiza Ustea, Nicoleta Paraschiv, Sorin Dinu, Carmen Cherciu, Mihaela Oprea, Mihaela Lazar		EPI_ISL_7962640	Clinical Emergency County Hospital, Craiova		hCoV-19/Romania/DJ_487581/2021	Cantacuzino National Military-Medical Institute, Viral Respiratory Infections Laboratory
Luiza Ustea, Nicoleta Paraschiv, Sorin Dinu, Carmen Cherciu, Mihaela Oprea, Mihaela Lazar		EPI_ISL_7963049	Clinical Emergency County Hospital, Craiova		hCoV-19/Romania/DJ_489643/2021	Cantacuzino National Military-Medical Institute, Viral Respiratory Infections Laboratory
Luiza Ustea, Nicoleta Paraschiv, Sorin Dinu, Carmen Cherciu, Mihaela Oprea, Mihaela Lazar		EPI_ISL_7967453	Cantacuzino National Military-Medical Institute, Viral Respiratory Infections Laboratory		hCoV-19/Romania/PH_485639/2021	Cantacuzino National Military-Medical Institute, Viral Respiratory Infections Laboratory
Luiza Ustea, Nicoleta Paraschiv, Sorin Dinu, Carmen Cherciu, Mihaela Oprea, Mihaela Lazar		EPI_ISL_7967535	Cantacuzino National Military-Medical Institute, Viral Respiratory Infections Laboratory		hCoV-19/Romania/GR_486404/2021	Cantacuzino National Military-Medical Institute, Viral Respiratory Infections Laboratory
Luiza Ustea, Nicoleta Paraschiv, Sorin Dinu, Carmen Cherciu, Mihaela Oprea, Mihaela Lazar		EPI_ISL_7967540	Cantacuzino National Military-Medical Institute, Viral Respiratory Infections Laboratory		hCoV-19/Romania/GR_486411/2021	Cantacuzino National Military-Medical Institute, Viral Respiratory Infections Laboratory
Luiza Ustea, Nicoleta Paraschiv, Sorin Dinu, Carmen Cherciu, Mihaela Oprea, Mihaela Lazar		EPI_ISL_7967389	Clinical Hospital of Infectious Diseases, Cluj-Napoca		hCoV-19/Romania/CJ_486029/2021	Cantacuzino National Military-Medical Institute, Viral Respiratory Infections Laboratory
Luiza Ustea, Nicoleta Paraschiv, Sorin Dinu, Carmen Cherciu, Mihaela Oprea, Mihaela Lazar		EPI_ISL_7967489	Clinical Hospital of Infectious Diseases, Cluj-Napoca		hCoV-19/Romania/CJ_486087/2021	Cantacuzino National Military-Medical Institute, Viral Respiratory Infections Laboratory
Luiza Ustea, Nicoleta Paraschiv, Sorin Dinu, Carmen Cherciu, Mihaela Oprea, Mihaela Lazar		EPI_ISL_5389312	Clinical Emergency County Hospital, Craiova		hCoV-19/Romania/DJ-477846/2021	Cantacuzino National Military-Medical Institute, Viral Respiratory Infections Laboratory
Luiza Ustea, Nicoleta Paraschiv, Sorin Dinu, Carmen Cherciu, Mihaela Oprea, Mihaela Lazar		EPI_ISL_5241324	Cantacuzino National Military-Medical Institute, Viral Respiratory Infections Laboratory		hCoV-19/Romania/TR-474423/2021	Cantacuzino National Military-Medical Institute, Viral Respiratory Infections Laboratory
Corina Casangiu, Leontina Banica, Marius Surleac, Ovidiu Vlaicu, Petre Milu, Robert Hohan, Simona Paraschiv, Dan Otelea		EPI_ISL_4731757	Department of Public Health Braila		hCoV-19/Romania/BR-28421/2021	National Institute of Infectious Diseases-Prof. Dr. Matei Bals Molecular Diagnostics Laboratory
Corina Casangiu, Leontina Banica, Marius Surleac, Ovidiu Vlaicu, Petre Milu, Robert Hohan, Simona Paraschiv, Dan Otelea		EPI_ISL_4731885	Department of Public Health Ilfov		hCoV-19/Romania/IF-29148/2021	National Institute of Infectious Diseases-Prof. Dr. Matei Bals Molecular Diagnostics Laboratory
Corina Casangiu, Leontina Banica, Marius Surleac, Ovidiu Vlaicu, Petre Milu, Robert Hohan, Simona Paraschiv, Dan Otelea		EPI_ISL_4732004	Department of Public Health Iasi		hCoV-19/Romania/IS-29716/2021	National Institute of Infectious Diseases-Prof. Dr. Matei Bals Molecular Diagnostics Laboratory
Luiza Ustea, Nicoleta Paraschiv, Sorin Dinu, Carmen Cherciu, Mihaela Oprea, Mihaela Lazar		EPI_ISL_8802090	Clinical Hospital of Infectious Diseases, Cluj-Napoca		hCoV-19/Romania/CJ_489838/2021	Cantacuzino National Military-Medical Institute, Viral Respiratory Infections Laboratory
Luiza Ustea, Nicoleta Paraschiv, Sorin Dinu, Carmen Cherciu, Mihaela Oprea, Mihaela Lazar		EPI_ISL_7963062	Cantacuzino National Military-Medical Institute, Viral Respiratory Infections Laboratory		hCoV-19/Romania/VN_489044/2021	Cantacuzino National Military-Medical Institute, Viral Respiratory Infections Laboratory
Luiza Ustea, Nicoleta Paraschiv, Sorin Dinu, Carmen Cherciu, Mihaela Oprea, Mihaela Lazar		EPI_ISL_5115047	Cantacuzino National Military-Medical Institute, Viral Respiratory Infections Laboratory		hCoV-19/Romania/TR-471307/2021	Cantacuzino National Military-Medical Institute, Viral Respiratory Infections Laboratory
Corina Casangiu, Leontina Banica, Marius Surleac, Ovidiu Vlaicu, Petre Milu, Robert Hohan, Simona Paraschiv, Dan Otelea		EPI_ISL_5855534	Department of Public Health Iasi		hCoV-19/Romania/IS-32185/2021	National Institute of Infectious Diseases-Prof. Dr. Matei Bals Molecular Diagnostics Laboratory
Luiza Ustea, Nicoleta Paraschiv, Sorin Dinu, Carmen Cherciu, Mihaela Oprea, Mihaela Lazar		EPI_ISL_7962591	Cantacuzino National Military-Medical Institute, Viral Respiratory Infections Laboratory		hCoV-19/Romania/MS_487436/2021	Cantacuzino National Military-Medical Institute, Viral Respiratory Infections Laboratory
Corina Casangiu, Leontina Banica, Marius Surleac, Ovidiu Vlaicu, Petre Milu, Robert Hohan, Simona Paraschiv, Dan Otelea		EPI_ISL_4184710	Department of Public Health Bucharest		hCoV-19/Romania/B-23629/2021	National Institute of Infectious Diseases-Prof. Dr. Matei Bals Molecular Diagnostics Laboratory
Corina Casangiu, Leontina Banica, Marius Surleac, Ovidiu Vlaicu, Petre Milu, Robert Hohan, Simona Paraschiv, Dan Otelea		EPI_ISL_4184595	Department of Public Health Bucharest		hCoV-19/Romania/B-23628/2021	National Institute of Infectious Diseases-Prof. Dr. Matei Bals Molecular Diagnostics Laboratory
Corina Casangiu, Leontina Banica, Marius Surleac, Ovidiu Vlaicu, Petre Milu, Robert Hohan, Simona Paraschiv, Dan Otelea		EPI_ISL_4184501	Department of Public Health Iasi		hCoV-19/Romania/IS-23585/2021	National Institute of Infectious Diseases-Prof. Dr. Matei Bals Molecular Diagnostics Laboratory
Anca-Lelia (Riza) Costache, Ioana Streata, Stefania Dorobantu, Adina Dragos, Mihai Cucu, Ana-Maria Buga, Razvan Plesea, Andrei Pirvu, Elena Plesea, Monica Cara, Mihai Ioana		EPI_ISL_6157659	Medical Genetics Laboratory, Regional Centre of Medical Genetics, Emergency County Hospital Craiova		hCoV-19/Romania/DJ93608/2021	Medical Genetics Laboratory, Regional Centre of Medical Genetics, Emergency County Hospital Craiova
Anca-Lelia (Riza) Costache, Ioana Streata, Stefania Dorobantu, Adina Dragos, Mihai Cucu, Ana-Maria Buga, Razvan Plesea, Andrei Pirvu, Elena Plesea, Monica Cara, Mihai Ioana		EPI_ISL_6157673	Medical Genetics Laboratory, Regional Centre of Medical Genetics, Emergency County Hospital Craiova		hCoV-19/Romania/DJ93980/2021	Medical Genetics Laboratory, Regional Centre of Medical Genetics, Emergency County Hospital Craiova
Anca-Lelia (Riza) Costache, Ioana Streata, Stefania Dorobantu, Adina Dragos, Mihai Cucu, Ana-Maria Buga, Razvan Plesea, Andrei Pirvu, Elena Plesea, Monica Cara, Mihai Ioana		EPI_ISL_6157677	Medical Genetics Laboratory, Regional Centre of Medical Genetics, Emergency County Hospital Craiova		hCoV-19/Romania/DJ94016/2021	Medical Genetics Laboratory, Regional Centre of Medical Genetics, Emergency County Hospital Craiova
Anca-Lelia (Riza) Costache, Ioana Streata, Stefania Dorobantu, Adina Dragos, Mihai Cucu, Ana-Maria Buga, Razvan Plesea, Andrei Pirvu, Elena Plesea, Monica Cara, Mihai Ioana		EPI_ISL_6157670	Medical Genetics Laboratory, Regional Centre of Medical Genetics, Emergency County Hospital Craiova		hCoV-19/Romania/DJ93870/2021	Medical Genetics Laboratory, Regional Centre of Medical Genetics, Emergency County Hospital Craiova
Anca-Lelia (Riza) Costache, Ioana Streata, Stefania Dorobantu, Adina Dragos, Mihai Cucu, Ana-Maria Buga, Razvan Plesea, Andrei Pirvu, Elena Plesea, Monica Cara, Mihai Ioana		EPI_ISL_6157671	Medical Genetics Laboratory, Regional Centre of Medical Genetics, Emergency County Hospital Craiova		hCoV-19/Romania/DJ93936/2021	Medical Genetics Laboratory, Regional Centre of Medical Genetics, Emergency County Hospital Craiova
Luiza Ustea, Nicoleta Paraschiv, Sorin Dinu, Carmen Cherciu, Mihaela Oprea, Mihaela Lazar		EPI_ISL_4919763	Clinical Emergency County Hospital, Craiova		hCoV-19/Romania/Dolj_468547/2021	Cantacuzino Institute Virology
Luiza Ustea, Nicoleta Paraschiv, Sorin Dinu, Carmen Cherciu, Mihaela Oprea, Mihaela Lazar		EPI_ISL_4919752	Clinical Emergency County Hospital, Craiova		hCoV-19/Romania/Dolj_467701/2021	Cantacuzino Institute Virology
Luiza Ustea, Nicoleta Paraschiv, Sorin Dinu, Carmen Cherciu, Mihaela Oprea, Mihaela Lazar		EPI_ISL_4919753	Clinical Emergency County Hospital, Craiova		hCoV-19/Romania/Dolj_467718/2021	Cantacuzino Institute Virology
Luiza Ustea, Nicoleta Paraschiv, Sorin Dinu, Carmen Cherciu, Mihaela Oprea, Mihaela Lazar		EPI_ISL_4919751	Cantacuzino National Military-Medical Institute, Viral Respiratory Infections Laboratory		hCoV-19/Romania/Salaj_467633/2021	Cantacuzino Institute Virology
Luiza Ustea, Nicoleta Paraschiv, Sorin Dinu, Carmen Cherciu, Mihaela Oprea, Mihaela Lazar		EPI_ISL_4919765	Clinical Emergency County Hospital, Craiova		hCoV-19/Romania/Dolj_468549/2021	Cantacuzino Institute Virology
Luiza Ustea, Nicoleta Paraschiv, Sorin Dinu, Carmen Cherciu, Mihaela Oprea, Mihaela Lazar		EPI_ISL_4919800	Cantacuzino National Military-Medical Institute, Viral Respiratory Infections Laboratory		hCoV-19/Romania/Bucuresti_468655/2021	Cantacuzino Institute Virology
Anca-Lelia (Riza) Costache, Ioana Streata, Stefania Dorobantu, Adina Dragos, Mihai Cucu, Ana-Maria Buga, Razvan Plesea, Andrei Pirvu, Elena Plesea, Monica Cara, Mihai Ioana		EPI_ISL_6157686	Medical Genetics Laboratory, Regional Centre of Medical Genetics, Emergency County Hospital Craiova		hCoV-19/Romania/DJ94028/2021	Medical Genetics Laboratory, Regional Centre of Medical Genetics, Emergency County Hospital Craiova
Anca-Lelia (Riza) Costache, Ioana Streata, Stefania Dorobantu, Adina Dragos, Mihai Cucu, Ana-Maria Buga, Razvan Plesea, Andrei Pirvu, Elena Plesea, Monica Cara, Mihai Ioana		EPI_ISL_6157689	Medical Genetics Laboratory, Regional Centre of Medical Genetics, Emergency County Hospital Craiova		hCoV-19/Romania/DJ94037/2021	Medical Genetics Laboratory, Regional Centre of Medical Genetics, Emergency County Hospital Craiova
Anca-Lelia (Riza) Costache, Ioana Streata, Stefania Dorobantu, Adina Dragos, Mihai Cucu, Ana-Maria Buga, Razvan Plesea, Andrei Pirvu, Elena Plesea, Monica Cara, Mihai Ioana		EPI_ISL_6157696	Medical Genetics Laboratory, Regional Centre of Medical Genetics, Emergency County Hospital Craiova		hCoV-19/Romania/DJ94041/2021	Medical Genetics Laboratory, Regional Centre of Medical Genetics, Emergency County Hospital Craiova
Luiza Ustea, Nicoleta Paraschiv, Sorin Dinu, Carmen Cherciu, Mihaela Oprea, Mihaela Lazar		EPI_ISL_4919824	Cantacuzino National Military-Medical Institute, Viral Respiratory Infections Laboratory		hCoV-19/Romania/Arges_468934/2021	Cantacuzino Institute Virology
Luiza Ustea, Nicoleta Paraschiv, Sorin Dinu, Carmen Cherciu, Mihaela Oprea, Mihaela Lazar		EPI_ISL_4919830	Cantacuzino National Military-Medical Institute, Viral Respiratory Infections Laboratory		hCoV-19/Romania/Teleorman_469041/2021	Cantacuzino Institute Virology
Luiza Ustea, Nicoleta Paraschiv, Sorin Dinu, Carmen Cherciu, Mihaela Oprea, Mihaela Lazar		EPI_ISL_4919785	Cantacuzino National Military-Medical Institute, Viral Respiratory Infections Laboratory		hCoV-19/Romania/Galati_468581/2021	Cantacuzino Institute Virology
Luiza Ustea, Nicoleta Paraschiv, Sorin Dinu, Carmen Cherciu, Mihaela Oprea, Mihaela Lazar		EPI_ISL_4919793	Cantacuzino National Military-Medical Institute, Viral Respiratory Infections Laboratory		hCoV-19/Romania/Iasi_468625/2021	Cantacuzino Institute Virology
Anca-Lelia (Riza) Costache, Ioana Streata, Stefania Dorobantu, Adina Dragos, Mihai Cucu, Ana-Maria Buga, Razvan Plesea, Andrei Pirvu, Elena Plesea, Monica Cara, Mihai Ioana		EPI_ISL_6157803	Medical Genetics Laboratory, Regional Centre of Medical Genetics, Emergency County Hospital Craiova		hCoV-19/Romania/SC25856/2021	Medical Genetics Laboratory, Regional Centre of Medical Genetics, Emergency County Hospital Craiova
Anca-Lelia (Riza) Costache, Ioana Streata, Stefania Dorobantu, Adina Dragos, Mihai Cucu, Ana-Maria Buga, Razvan Plesea, Andrei Pirvu, Elena Plesea, Monica Cara, Mihai Ioana		EPI_ISL_6157808	Medical Genetics Laboratory, Regional Centre of Medical Genetics, Emergency County Hospital Craiova		hCoV-19/Romania/SC25884/2021	Medical Genetics Laboratory, Regional Centre of Medical Genetics, Emergency County Hospital Craiova
Anca-Lelia (Riza) Costache, Ioana Streata, Stefania Dorobantu, Adina Dragos, Mihai Cucu, Ana-Maria Buga, Razvan Plesea, Andrei Pirvu, Elena Plesea, Monica Cara, Mihai Ioana		EPI_ISL_6157649	Medical Genetics Laboratory, Regional Centre of Medical Genetics, Emergency County Hospital Craiova		hCoV-19/Romania/DJ92569/2021	Medical Genetics Laboratory, Regional Centre of Medical Genetics, Emergency County Hospital Craiova
Anca-Lelia (Riza) Costache, Ioana Streata, Stefania Dorobantu, Adina Dragos, Mihai Cucu, Ana-Maria Buga, Razvan Plesea, Andrei Pirvu, Elena Plesea, Monica Cara, Mihai Ioana		EPI_ISL_6157650	Medical Genetics Laboratory, Regional Centre of Medical Genetics, Emergency County Hospital Craiova		hCoV-19/Romania/DJ92651/2021	Medical Genetics Laboratory, Regional Centre of Medical Genetics, Emergency County Hospital Craiova
Anca-Lelia (Riza) Costache, Ioana Streata, Stefania Dorobantu, Adina Dragos, Mihai Cucu, Ana-Maria Buga, Razvan Plesea, Andrei Pirvu, Elena Plesea, Monica Cara, Mihai Ioana		EPI_ISL_6157651	Medical Genetics Laboratory, Regional Centre of Medical Genetics, Emergency County Hospital Craiova		hCoV-19/Romania/DJ92673/2021	Medical Genetics Laboratory, Regional Centre of Medical Genetics, Emergency County Hospital Craiova
Anca-Lelia (Riza) Costache, Ioana Streata, Stefania Dorobantu, Adina Dragos, Mihai Cucu, Ana-Maria Buga, Razvan Plesea, Andrei Pirvu, Elena Plesea, Monica Cara, Mihai Ioana		EPI_ISL_6157660	Medical Genetics Laboratory, Regional Centre of Medical Genetics, Emergency County Hospital Craiova		hCoV-19/Romania/DJ93614/2021	Medical Genetics Laboratory, Regional Centre of Medical Genetics, Emergency County Hospital Craiova
Anca-Lelia (Riza) Costache, Ioana Streata, Stefania Dorobantu, Adina Dragos, Mihai Cucu, Ana-Maria Buga, Razvan Plesea, Andrei Pirvu, Elena Plesea, Monica Cara, Mihai Ioana		EPI_ISL_6157662	Medical Genetics Laboratory, Regional Centre of Medical Genetics, Emergency County Hospital Craiova		hCoV-19/Romania/DJ93617/2021	Medical Genetics Laboratory, Regional Centre of Medical Genetics, Emergency County Hospital Craiova
Anca-Lelia (Riza) Costache, Ioana Streata, Stefania Dorobantu, Adina Dragos, Mihai Cucu, Ana-Maria Buga, Razvan Plesea, Andrei Pirvu, Elena Plesea, Monica Cara, Mihai Ioana		EPI_ISL_6157664	Medical Genetics Laboratory, Regional Centre of Medical Genetics, Emergency County Hospital Craiova		hCoV-19/Romania/DJ93731/2021	Medical Genetics Laboratory, Regional Centre of Medical Genetics, Emergency County Hospital Craiova
Anca-Lelia (Riza) Costache, Ioana Streata, Stefania Dorobantu, Adina Dragos, Mihai Cucu, Ana-Maria Buga, Razvan Plesea, Andrei Pirvu, Elena Plesea, Monica Cara, Mihai Ioana		EPI_ISL_6157672	Medical Genetics Laboratory, Regional Centre of Medical Genetics, Emergency County Hospital Craiova		hCoV-19/Romania/DJ93960/2021	Medical Genetics Laboratory, Regional Centre of Medical Genetics, Emergency County Hospital Craiova
Anca-Lelia (Riza) Costache, Ioana Streata, Stefania Dorobantu, Adina Dragos, Mihai Cucu, Ana-Maria Buga, Razvan Plesea, Andrei Pirvu, Elena Plesea, Monica Cara, Mihai Ioana		EPI_ISL_6157674	Medical Genetics Laboratory, Regional Centre of Medical Genetics, Emergency County Hospital Craiova		hCoV-19/Romania/DJ93991/2021	Medical Genetics Laboratory, Regional Centre of Medical Genetics, Emergency County Hospital Craiova
Anca-Lelia (Riza) Costache, Ioana Streata, Stefania Dorobantu, Adina Dragos, Mihai Cucu, Ana-Maria Buga, Razvan Plesea, Andrei Pirvu, Elena Plesea, Monica Cara, Mihai Ioana		EPI_ISL_6157675	Medical Genetics Laboratory, Regional Centre of Medical Genetics, Emergency County Hospital Craiova		hCoV-19/Romania/DJ94009/2021	Medical Genetics Laboratory, Regional Centre of Medical Genetics, Emergency County Hospital Craiova
Anca-Lelia (Riza) Costache, Ioana Streata, Stefania Dorobantu, Adina Dragos, Mihai Cucu, Ana-Maria Buga, Razvan Plesea, Andrei Pirvu, Elena Plesea, Monica Cara, Mihai Ioana		EPI_ISL_6157683	Medical Genetics Laboratory, Regional Centre of Medical Genetics, Emergency County Hospital Craiova		hCoV-19/Romania/DJ94024/2021	Medical Genetics Laboratory, Regional Centre of Medical Genetics, Emergency County Hospital Craiova
Anca-Lelia (Riza) Costache, Ioana Streata, Stefania Dorobantu, Adina Dragos, Mihai Cucu, Ana-Maria Buga, Razvan Plesea, Andrei Pirvu, Elena Plesea, Monica Cara, Mihai Ioana		EPI_ISL_6157684	Medical Genetics Laboratory, Regional Centre of Medical Genetics, Emergency County Hospital Craiova		hCoV-19/Romania/DJ94026/2021	Medical Genetics Laboratory, Regional Centre of Medical Genetics, Emergency County Hospital Craiova
Anca-Lelia (Riza) Costache, Ioana Streata, Stefania Dorobantu, Adina Dragos, Mihai Cucu, Ana-Maria Buga, Razvan Plesea, Andrei Pirvu, Elena Plesea, Monica Cara, Mihai Ioana		EPI_ISL_6157685	Medical Genetics Laboratory, Regional Centre of Medical Genetics, Emergency County Hospital Craiova		hCoV-19/Romania/DJ94027/2021	Medical Genetics Laboratory, Regional Centre of Medical Genetics, Emergency County Hospital Craiova
Anca-Lelia (Riza) Costache, Ioana Streata, Stefania Dorobantu, Adina Dragos, Mihai Cucu, Ana-Maria Buga, Razvan Plesea, Andrei Pirvu, Elena Plesea, Monica Cara, Mihai Ioana		EPI_ISL_6157694	Medical Genetics Laboratory, Regional Centre of Medical Genetics, Emergency County Hospital Craiova		hCoV-19/Romania/DJ94039/2021	Medical Genetics Laboratory, Regional Centre of Medical Genetics, Emergency County Hospital Craiova
Anca-Lelia (Riza) Costache, Ioana Streata, Stefania Dorobantu, Adina Dragos, Mihai Cucu, Ana-Maria Buga, Razvan Plesea, Andrei Pirvu, Elena Plesea, Monica Cara, Mihai Ioana		EPI_ISL_6157695	Medical Genetics Laboratory, Regional Centre of Medical Genetics, Emergency County Hospital Craiova		hCoV-19/Romania/DJ94040/2021	Medical Genetics Laboratory, Regional Centre of Medical Genetics, Emergency County Hospital Craiova
Anca-Lelia (Riza) Costache, Ioana Streata, Stefania Dorobantu, Adina Dragos, Mihai Cucu, Ana-Maria Buga, Razvan Plesea, Andrei Pirvu, Elena Plesea, Monica Cara, Mihai Ioana		EPI_ISL_6157704	Medical Genetics Laboratory, Regional Centre of Medical Genetics, Emergency County Hospital Craiova		hCoV-19/Romania/DJ94134/2021	Medical Genetics Laboratory, Regional Centre of Medical Genetics, Emergency County Hospital Craiova
Anca-Lelia (Riza) Costache, Ioana Streata, Stefania Dorobantu, Adina Dragos, Mihai Cucu, Ana-Maria Buga, Razvan Plesea, Andrei Pirvu, Elena Plesea, Monica Cara, Mihai Ioana		EPI_ISL_6157705	Medical Genetics Laboratory, Regional Centre of Medical Genetics, Emergency County Hospital Craiova		hCoV-19/Romania/DJ94142/2021	Medical Genetics Laboratory, Regional Centre of Medical Genetics, Emergency County Hospital Craiova
Anca-Lelia (Riza) Costache, Ioana Streata, Stefania Dorobantu, Adina Dragos, Mihai Cucu, Ana-Maria Buga, Razvan Plesea, Andrei Pirvu, Elena Plesea, Monica Cara, Mihai Ioana		EPI_ISL_6157711	Medical Genetics Laboratory, Regional Centre of Medical Genetics, Emergency County Hospital Craiova		hCoV-19/Romania/DJ94334/2021	Medical Genetics Laboratory, Regional Centre of Medical Genetics, Emergency County Hospital Craiova
Anca-Lelia (Riza) Costache, Ioana Streata, Stefania Dorobantu, Adina Dragos, Mihai Cucu, Ana-Maria Buga, Razvan Plesea, Andrei Pirvu, Elena Plesea, Monica Cara, Mihai Ioana		EPI_ISL_6157714	Medical Genetics Laboratory, Regional Centre of Medical Genetics, Emergency County Hospital Craiova		hCoV-19/Romania/DJ94345/2021	Medical Genetics Laboratory, Regional Centre of Medical Genetics, Emergency County Hospital Craiova
Anca-Lelia (Riza) Costache, Ioana Streata, Stefania Dorobantu, Adina Dragos, Mihai Cucu, Ana-Maria Buga, Razvan Plesea, Andrei Pirvu, Elena Plesea, Monica Cara, Mihai Ioana		EPI_ISL_6157715	Medical Genetics Laboratory, Regional Centre of Medical Genetics, Emergency County Hospital Craiova		hCoV-19/Romania/DJ94432/2021	Medical Genetics Laboratory, Regional Centre of Medical Genetics, Emergency County Hospital Craiova
Anca-Lelia (Riza) Costache, Ioana Streata, Stefania Dorobantu, Adina Dragos, Mihai Cucu, Ana-Maria Buga, Razvan Plesea, Andrei Pirvu, Elena Plesea, Monica Cara, Mihai Ioana		EPI_ISL_6157719	Medical Genetics Laboratory, Regional Centre of Medical Genetics, Emergency County Hospital Craiova		hCoV-19/Romania/DJ94512/2021	Medical Genetics Laboratory, Regional Centre of Medical Genetics, Emergency County Hospital Craiova
Anca-Lelia (Riza) Costache, Ioana Streata, Stefania Dorobantu, Adina Dragos, Mihai Cucu, Ana-Maria Buga, Razvan Plesea, Andrei Pirvu, Elena Plesea, Monica Cara, Mihai Ioana		EPI_ISL_6157723	Medical Genetics Laboratory, Regional Centre of Medical Genetics, Emergency County Hospital Craiova		hCoV-19/Romania/DJ94545/2021	Medical Genetics Laboratory, Regional Centre of Medical Genetics, Emergency County Hospital Craiova
Anca-Lelia (Riza) Costache, Ioana Streata, Stefania Dorobantu, Adina Dragos, Mihai Cucu, Ana-Maria Buga, Razvan Plesea, Andrei Pirvu, Elena Plesea, Monica Cara, Mihai Ioana		EPI_ISL_6157727	Medical Genetics Laboratory, Regional Centre of Medical Genetics, Emergency County Hospital Craiova		hCoV-19/Romania/DJ94585/2021	Medical Genetics Laboratory, Regional Centre of Medical Genetics, Emergency County Hospital Craiova
Anca-Lelia (Riza) Costache, Ioana Streata, Stefania Dorobantu, Adina Dragos, Mihai Cucu, Ana-Maria Buga, Razvan Plesea, Andrei Pirvu, Elena Plesea, Monica Cara, Mihai Ioana		EPI_ISL_6157656	Medical Genetics Laboratory, Regional Centre of Medical Genetics, Emergency County Hospital Craiova		hCoV-19/Romania/DJ92779/2021	Medical Genetics Laboratory, Regional Centre of Medical Genetics, Emergency County Hospital Craiova
Anca-Lelia (Riza) Costache, Ioana Streata, Stefania Dorobantu, Adina Dragos, Mihai Cucu, Ana-Maria Buga, Razvan Plesea, Andrei Pirvu, Elena Plesea, Monica Cara, Mihai Ioana		EPI_ISL_6157744	Medical Genetics Laboratory, Regional Centre of Medical Genetics, Emergency County Hospital Craiova		hCoV-19/Romania/DJ94977/2021	Medical Genetics Laboratory, Regional Centre of Medical Genetics, Emergency County Hospital Craiova
Anca-Lelia (Riza) Costache, Ioana Streata, Stefania Dorobantu, Adina Dragos, Mihai Cucu, Ana-Maria Buga, Razvan Plesea, Andrei Pirvu, Elena Plesea, Monica Cara, Mihai Ioana		EPI_ISL_6157752	Medical Genetics Laboratory, Regional Centre of Medical Genetics, Emergency County Hospital Craiova		hCoV-19/Romania/DJ95001/2021	Medical Genetics Laboratory, Regional Centre of Medical Genetics, Emergency County Hospital Craiova
Anca-Lelia (Riza) Costache, Ioana Streata, Stefania Dorobantu, Adina Dragos, Mihai Cucu, Ana-Maria Buga, Razvan Plesea, Andrei Pirvu, Elena Plesea, Monica Cara, Mihai Ioana		EPI_ISL_6157762	Medical Genetics Laboratory, Regional Centre of Medical Genetics, Emergency County Hospital Craiova		hCoV-19/Romania/DJ95112/2021	Medical Genetics Laboratory, Regional Centre of Medical Genetics, Emergency County Hospital Craiova
Anca-Lelia (Riza) Costache, Ioana Streata, Stefania Dorobantu, Adina Dragos, Mihai Cucu, Ana-Maria Buga, Razvan Plesea, Andrei Pirvu, Elena Plesea, Monica Cara, Mihai Ioana		EPI_ISL_6157765	Medical Genetics Laboratory, Regional Centre of Medical Genetics, Emergency County Hospital Craiova		hCoV-19/Romania/DJ95225/2021	Medical Genetics Laboratory, Regional Centre of Medical Genetics, Emergency County Hospital Craiova
Anca-Lelia (Riza) Costache, Ioana Streata, Stefania Dorobantu, Adina Dragos, Mihai Cucu, Ana-Maria Buga, Razvan Plesea, Andrei Pirvu, Elena Plesea, Monica Cara, Mihai Ioana		EPI_ISL_6157766	Medical Genetics Laboratory, Regional Centre of Medical Genetics, Emergency County Hospital Craiova		hCoV-19/Romania/DJ95226/2021	Medical Genetics Laboratory, Regional Centre of Medical Genetics, Emergency County Hospital Craiova
Anca-Lelia (Riza) Costache, Ioana Streata, Stefania Dorobantu, Adina Dragos, Mihai Cucu, Ana-Maria Buga, Razvan Plesea, Andrei Pirvu, Elena Plesea, Monica Cara, Mihai Ioana		EPI_ISL_6157775	Medical Genetics Laboratory, Regional Centre of Medical Genetics, Emergency County Hospital Craiova		hCoV-19/Romania/DJ95422/2021	Medical Genetics Laboratory, Regional Centre of Medical Genetics, Emergency County Hospital Craiova
Anca-Lelia (Riza) Costache, Ioana Streata, Stefania Dorobantu, Adina Dragos, Mihai Cucu, Ana-Maria Buga, Razvan Plesea, Andrei Pirvu, Elena Plesea, Monica Cara, Mihai Ioana		EPI_ISL_6157780	Medical Genetics Laboratory, Regional Centre of Medical Genetics, Emergency County Hospital Craiova		hCoV-19/Romania/DJ95636/2021	Medical Genetics Laboratory, Regional Centre of Medical Genetics, Emergency County Hospital Craiova
Anca-Lelia (Riza) Costache, Ioana Streata, Stefania Dorobantu, Adina Dragos, Mihai Cucu, Ana-Maria Buga, Razvan Plesea, Andrei Pirvu, Elena Plesea, Monica Cara, Mihai Ioana		EPI_ISL_6157783	Medical Genetics Laboratory, Regional Centre of Medical Genetics, Emergency County Hospital Craiova		hCoV-19/Romania/SC24503/2021	Medical Genetics Laboratory, Regional Centre of Medical Genetics, Emergency County Hospital Craiova
Anca-Lelia (Riza) Costache, Ioana Streata, Stefania Dorobantu, Adina Dragos, Mihai Cucu, Ana-Maria Buga, Razvan Plesea, Andrei Pirvu, Elena Plesea, Monica Cara, Mihai Ioana		EPI_ISL_6157807	Medical Genetics Laboratory, Regional Centre of Medical Genetics, Emergency County Hospital Craiova		hCoV-19/Romania/SC25883/2021	Medical Genetics Laboratory, Regional Centre of Medical Genetics, Emergency County Hospital Craiova
Anca-Lelia (Riza) Costache, Ioana Streata, Stefania Dorobantu, Adina Dragos, Mihai Cucu, Ana-Maria Buga, Razvan Plesea, Andrei Pirvu, Elena Plesea, Monica Cara, Mihai Ioana		EPI_ISL_6157809	Medical Genetics Laboratory, Regional Centre of Medical Genetics, Emergency County Hospital Craiova		hCoV-19/Romania/SC25900/2021	Medical Genetics Laboratory, Regional Centre of Medical Genetics, Emergency County Hospital Craiova
Anca-Lelia (Riza) Costache, Ioana Streata, Stefania Dorobantu, Adina Dragos, Mihai Cucu, Ana-Maria Buga, Razvan Plesea, Andrei Pirvu, Elena Plesea, Monica Cara, Mihai Ioana		EPI_ISL_6157810	Medical Genetics Laboratory, Regional Centre of Medical Genetics, Emergency County Hospital Craiova		hCoV-19/Romania/SC25909/2021	Medical Genetics Laboratory, Regional Centre of Medical Genetics, Emergency County Hospital Craiova
Anca-Lelia (Riza) Costache, Ioana Streata, Stefania Dorobantu, Adina Dragos, Mihai Cucu, Ana-Maria Buga, Razvan Plesea, Andrei Pirvu, Elena Plesea, Monica Cara, Mihai Ioana		EPI_ISL_6157811	Medical Genetics Laboratory, Regional Centre of Medical Genetics, Emergency County Hospital Craiova		hCoV-19/Romania/SC25911/2021	Medical Genetics Laboratory, Regional Centre of Medical Genetics, Emergency County Hospital Craiova
Anca-Lelia (Riza) Costache, Ioana Streata, Stefania Dorobantu, Adina Dragos, Mihai Cucu, Ana-Maria Buga, Razvan Plesea, Andrei Pirvu, Elena Plesea, Monica Cara, Mihai Ioana		EPI_ISL_6157814	Medical Genetics Laboratory, Regional Centre of Medical Genetics, Emergency County Hospital Craiova		hCoV-19/Romania/SC25919/2021	Medical Genetics Laboratory, Regional Centre of Medical Genetics, Emergency County Hospital Craiova
Anca-Lelia (Riza) Costache, Ioana Streata, Stefania Dorobantu, Adina Dragos, Mihai Cucu, Ana-Maria Buga, Razvan Plesea, Andrei Pirvu, Elena Plesea, Monica Cara, Mihai Ioana		EPI_ISL_6157654	Medical Genetics Laboratory, Regional Centre of Medical Genetics, Emergency County Hospital Craiova		hCoV-19/Romania/DJ92758/2021	Medical Genetics Laboratory, Regional Centre of Medical Genetics, Emergency County Hospital Craiova
Anca-Lelia (Riza) Costache, Ioana Streata, Stefania Dorobantu, Adina Dragos, Mihai Cucu, Ana-Maria Buga, Razvan Plesea, Andrei Pirvu, Elena Plesea, Monica Cara, Mihai Ioana		EPI_ISL_6157706	Medical Genetics Laboratory, Regional Centre of Medical Genetics, Emergency County Hospital Craiova		hCoV-19/Romania/DJ94154/2021	Medical Genetics Laboratory, Regional Centre of Medical Genetics, Emergency County Hospital Craiova
Anca-Lelia (Riza) Costache, Ioana Streata, Stefania Dorobantu, Adina Dragos, Mihai Cucu, Ana-Maria Buga, Razvan Plesea, Andrei Pirvu, Elena Plesea, Monica Cara, Mihai Ioana		EPI_ISL_6157718	Medical Genetics Laboratory, Regional Centre of Medical Genetics, Emergency County Hospital Craiova		hCoV-19/Romania/DJ94492/2021	Medical Genetics Laboratory, Regional Centre of Medical Genetics, Emergency County Hospital Craiova
Anca-Lelia (Riza) Costache, Ioana Streata, Stefania Dorobantu, Adina Dragos, Mihai Cucu, Ana-Maria Buga, Razvan Plesea, Andrei Pirvu, Elena Plesea, Monica Cara, Mihai Ioana		EPI_ISL_6157728	Medical Genetics Laboratory, Regional Centre of Medical Genetics, Emergency County Hospital Craiova		hCoV-19/Romania/DJ94619/2021	Medical Genetics Laboratory, Regional Centre of Medical Genetics, Emergency County Hospital Craiova
Anca-Lelia (Riza) Costache, Ioana Streata, Stefania Dorobantu, Adina Dragos, Mihai Cucu, Ana-Maria Buga, Razvan Plesea, Andrei Pirvu, Elena Plesea, Monica Cara, Mihai Ioana		EPI_ISL_6157737	Medical Genetics Laboratory, Regional Centre of Medical Genetics, Emergency County Hospital Craiova		hCoV-19/Romania/DJ94967/2021	Medical Genetics Laboratory, Regional Centre of Medical Genetics, Emergency County Hospital Craiova
Anca-Lelia (Riza) Costache, Ioana Streata, Stefania Dorobantu, Adina Dragos, Mihai Cucu, Ana-Maria Buga, Razvan Plesea, Andrei Pirvu, Elena Plesea, Monica Cara, Mihai Ioana		EPI_ISL_6157750	Medical Genetics Laboratory, Regional Centre of Medical Genetics, Emergency County Hospital Craiova		hCoV-19/Romania/DJ94995/2021	Medical Genetics Laboratory, Regional Centre of Medical Genetics, Emergency County Hospital Craiova
Anca-Lelia (Riza) Costache, Ioana Streata, Stefania Dorobantu, Adina Dragos, Mihai Cucu, Ana-Maria Buga, Razvan Plesea, Andrei Pirvu, Elena Plesea, Monica Cara, Mihai Ioana		EPI_ISL_6157754	Medical Genetics Laboratory, Regional Centre of Medical Genetics, Emergency County Hospital Craiova		hCoV-19/Romania/DJ95007/2021	Medical Genetics Laboratory, Regional Centre of Medical Genetics, Emergency County Hospital Craiova
Anca-Lelia (Riza) Costache, Ioana Streata, Stefania Dorobantu, Adina Dragos, Mihai Cucu, Ana-Maria Buga, Razvan Plesea, Andrei Pirvu, Elena Plesea, Monica Cara, Mihai Ioana		EPI_ISL_6157770	Medical Genetics Laboratory, Regional Centre of Medical Genetics, Emergency County Hospital Craiova		hCoV-19/Romania/DJ95239/2021	Medical Genetics Laboratory, Regional Centre of Medical Genetics, Emergency County Hospital Craiova
Anca-Lelia (Riza) Costache, Ioana Streata, Stefania Dorobantu, Adina Dragos, Mihai Cucu, Ana-Maria Buga, Razvan Plesea, Andrei Pirvu, Elena Plesea, Monica Cara, Mihai Ioana		EPI_ISL_6157774	Medical Genetics Laboratory, Regional Centre of Medical Genetics, Emergency County Hospital Craiova		hCoV-19/Romania/DJ95333/2021	Medical Genetics Laboratory, Regional Centre of Medical Genetics, Emergency County Hospital Craiova
Anca-Lelia (Riza) Costache, Ioana Streata, Stefania Dorobantu, Adina Dragos, Mihai Cucu, Ana-Maria Buga, Razvan Plesea, Andrei Pirvu, Elena Plesea, Monica Cara, Mihai Ioana		EPI_ISL_6157772	Medical Genetics Laboratory, Regional Centre of Medical Genetics, Emergency County Hospital Craiova		hCoV-19/Romania/DJ95279/2021	Medical Genetics Laboratory, Regional Centre of Medical Genetics, Emergency County Hospital Craiova
Anca-Lelia (Riza) Costache, Ioana Streata, Stefania Dorobantu, Adina Dragos, Mihai Cucu, Ana-Maria Buga, Razvan Plesea, Andrei Pirvu, Elena Plesea, Monica Cara, Mihai Ioana		EPI_ISL_6157784	Medical Genetics Laboratory, Regional Centre of Medical Genetics, Emergency County Hospital Craiova		hCoV-19/Romania/SC24519/2021	Medical Genetics Laboratory, Regional Centre of Medical Genetics, Emergency County Hospital Craiova
Anca-Lelia (Riza) Costache, Ioana Streata, Stefania Dorobantu, Adina Dragos, Mihai Cucu, Ana-Maria Buga, Razvan Plesea, Andrei Pirvu, Elena Plesea, Monica Cara, Mihai Ioana		EPI_ISL_6157776	Medical Genetics Laboratory, Regional Centre of Medical Genetics, Emergency County Hospital Craiova		hCoV-19/Romania/DJ95434/2021	Medical Genetics Laboratory, Regional Centre of Medical Genetics, Emergency County Hospital Craiova
Anca-Lelia (Riza) Costache, Ioana Streata, Stefania Dorobantu, Adina Dragos, Mihai Cucu, Ana-Maria Buga, Razvan Plesea, Andrei Pirvu, Elena Plesea, Monica Cara, Mihai Ioana		EPI_ISL_6157788	Medical Genetics Laboratory, Regional Centre of Medical Genetics, Emergency County Hospital Craiova		hCoV-19/Romania/SC24537/2021	Medical Genetics Laboratory, Regional Centre of Medical Genetics, Emergency County Hospital Craiova
Anca-Lelia (Riza) Costache, Ioana Streata, Stefania Dorobantu, Adina Dragos, Mihai Cucu, Ana-Maria Buga, Razvan Plesea, Andrei Pirvu, Elena Plesea, Monica Cara, Mihai Ioana		EPI_ISL_6157790	Medical Genetics Laboratory, Regional Centre of Medical Genetics, Emergency County Hospital Craiova		hCoV-19/Romania/SC25782/2021	Medical Genetics Laboratory, Regional Centre of Medical Genetics, Emergency County Hospital Craiova
Anca-Lelia (Riza) Costache, Ioana Streata, Stefania Dorobantu, Adina Dragos, Mihai Cucu, Ana-Maria Buga, Razvan Plesea, Andrei Pirvu, Elena Plesea, Monica Cara, Mihai Ioana		EPI_ISL_6157793	Medical Genetics Laboratory, Regional Centre of Medical Genetics, Emergency County Hospital Craiova		hCoV-19/Romania/SC25808/2021	Medical Genetics Laboratory, Regional Centre of Medical Genetics, Emergency County Hospital Craiova
Anca-Lelia (Riza) Costache, Ioana Streata, Stefania Dorobantu, Adina Dragos, Mihai Cucu, Ana-Maria Buga, Razvan Plesea, Andrei Pirvu, Elena Plesea, Monica Cara, Mihai Ioana		EPI_ISL_6157798	Medical Genetics Laboratory, Regional Centre of Medical Genetics, Emergency County Hospital Craiova		hCoV-19/Romania/SC25824/2021	Medical Genetics Laboratory, Regional Centre of Medical Genetics, Emergency County Hospital Craiova
Anca-Lelia (Riza) Costache, Ioana Streata, Stefania Dorobantu, Adina Dragos, Mihai Cucu, Ana-Maria Buga, Razvan Plesea, Andrei Pirvu, Elena Plesea, Monica Cara, Mihai Ioana		EPI_ISL_6157800	Medical Genetics Laboratory, Regional Centre of Medical Genetics, Emergency County Hospital Craiova		hCoV-19/Romania/SC25827/2021	Medical Genetics Laboratory, Regional Centre of Medical Genetics, Emergency County Hospital Craiova
Anca-Lelia (Riza) Costache, Ioana Streata, Stefania Dorobantu, Adina Dragos, Mihai Cucu, Ana-Maria Buga, Razvan Plesea, Andrei Pirvu, Elena Plesea, Monica Cara, Mihai Ioana		EPI_ISL_6157801	Medical Genetics Laboratory, Regional Centre of Medical Genetics, Emergency County Hospital Craiova		hCoV-19/Romania/SC25836/2021	Medical Genetics Laboratory, Regional Centre of Medical Genetics, Emergency County Hospital Craiova
Anca-Lelia (Riza) Costache, Ioana Streata, Stefania Dorobantu, Adina Dragos, Mihai Cucu, Ana-Maria Buga, Razvan Plesea, Andrei Pirvu, Elena Plesea, Monica Cara, Mihai Ioana		EPI_ISL_6157802	Medical Genetics Laboratory, Regional Centre of Medical Genetics, Emergency County Hospital Craiova		hCoV-19/Romania/SC25850/2021	Medical Genetics Laboratory, Regional Centre of Medical Genetics, Emergency County Hospital Craiova
Luiza Ustea, Nicoleta Paraschiv, Sorin Dinu, Carmen Cherciu, Mihaela Oprea, Mihaela Lazar		EPI_ISL_4919760	Clinical Emergency County Hospital, Craiova		hCoV-19/Romania/Dolj_468544/2021	Cantacuzino Institute Virology
Luiza Ustea, Nicoleta Paraschiv, Sorin Dinu, Carmen Cherciu, Mihaela Oprea, Mihaela Lazar		EPI_ISL_7967355	Clinical Emergency County Hospital, Craiova		hCoV-19/Romania/DJ_485957/2021	Cantacuzino National Military-Medical Institute, Viral Respiratory Infections Laboratory
Corina Casangiu, Leontina Banica, Marius Surleac, Ovidiu Vlaicu, Petre Milu, Robert Hohan, Simona Paraschiv, Dan Otelea		EPI_ISL_4184488	Department of Public Health Iasi		hCoV-19/Romania/IS-23577/2021	National Institute of Infectious Diseases-Prof. Dr. Matei Bals Molecular Diagnostics Laboratory
Corina Casangiu, Leontina Banica, Marius Surleac, Ovidiu Vlaicu, Petre Milu, Robert Hohan, Simona Paraschiv, Dan Otelea		EPI_ISL_4184492	Department of Public Health Iasi		hCoV-19/Romania/IS-23578/2021	National Institute of Infectious Diseases-Prof. Dr. Matei Bals Molecular Diagnostics Laboratory
Anca Botezatu, Iulia Virginia Iancu, Adrian Albulescu, Alina Fudulu, Coralia Bleotu, Mihaela Economescu, Laura Necula, Denisa Dragu, Lilia Matei, Ioana Pitica, Marinela Bostan, Mirela Mihaila, Laura Grecu, Camelia Sultana, Simona Ruta, Ana Iulia Neagu, Adriana Plesa, Saviana Nedeianu, Alina Nastasie, Cristina Mambet,Gabriela Anton, Carmen Cristina Diaconu		EPI_ISL_11149369	"Stefan S. Nicolau"Institute of Virology		hCoV-19/Romania/4204PACO/2021	"Stefan S. Nicolau"Institute of Virology
Luiza Ustea, Nicoleta Paraschiv, Sorin Dinu, Carmen Cherciu, Mihaela Oprea, Mihaela Lazar		EPI_ISL_5741226	Cantacuzino National Military-Medical Institute, Viral Respiratory Infections Laboratory		hCoV-19/Romania/PH-481411/2021	Cantacuzino National Military-Medical Institute, Viral Respiratory Infections Laboratory
Luiza Ustea, Nicoleta Paraschiv, Sorin Dinu, Carmen Cherciu, Mihaela Oprea, Mihaela Lazar		EPI_ISL_7962992	Cantacuzino National Military-Medical Institute, Viral Respiratory Infections Laboratory		hCoV-19/Romania/PH_490071/2021	Cantacuzino National Military-Medical Institute, Viral Respiratory Infections Laboratory
Luiza Ustea, Nicoleta Paraschiv, Sorin Dinu, Carmen Cherciu, Mihaela Oprea, Mihaela Lazar		EPI_ISL_4919797	Cantacuzino National Military-Medical Institute, Viral Respiratory Infections Laboratory		hCoV-19/Romania/Teleorman_468651/2021	Cantacuzino Institute Virology
Corina Casangiu, Leontina Banica, Marius Surleac, Ovidiu Vlaicu, Petre Milu, Robert Hohan, Simona Paraschiv, Dan Otelea		EPI_ISL_7405581	Department of Public Health Constanta		hCoV-19/Romania/CT-36919/2021	National Institute of Infectious Diseases-Prof. Dr. Matei Bals Molecular Diagnostics Laboratory
Luiza Ustea, Nicoleta Paraschiv, Sorin Dinu, Carmen Cherciu, Mihaela Oprea, Mihaela Lazar		EPI_ISL_4919820	Cantacuzino National Military-Medical Institute, Viral Respiratory Infections Laboratory		hCoV-19/Romania/Prahova_468850/2021	Cantacuzino Institute Virology
Luiza Ustea, Nicoleta Paraschiv, Sorin Dinu, Carmen Cherciu, Mihaela Oprea, Mihaela Lazar		EPI_ISL_4919841	Cantacuzino National Military-Medical Institute, Viral Respiratory Infections Laboratory		hCoV-19/Romania/Dambovita_469144/2021	Cantacuzino Institute Virology
Luiza Ustea, Nicoleta Paraschiv, Sorin Dinu, Carmen Cherciu, Mihaela Oprea, Mihaela Lazar		EPI_ISL_4919833	Cantacuzino National Military-Medical Institute, Viral Respiratory Infections Laboratory		hCoV-19/Romania/Teleorman_469055/2021	Cantacuzino Institute Virology
Luiza Ustea, Nicoleta Paraschiv, Sorin Dinu, Carmen Cherciu, Mihaela Oprea, Mihaela Lazar		EPI_ISL_4919792	Cantacuzino National Military-Medical Institute, Viral Respiratory Infections Laboratory		hCoV-19/Romania/Iasi_468624/2021	Cantacuzino Institute Virology
Luiza Ustea, Nicoleta Paraschiv, Sorin Dinu, Carmen Cherciu, Mihaela Oprea, Mihaela Lazar		EPI_ISL_4919802	Cantacuzino National Military-Medical Institute, Viral Respiratory Infections Laboratory		hCoV-19/Romania/Dambovita_468659/2021	Cantacuzino Institute Virology
Luiza Ustea, Nicoleta Paraschiv, Sorin Dinu, Carmen Cherciu, Mihaela Oprea, Mihaela Lazar		EPI_ISL_4919777	Clinical Emergency County Hospital, Craiova		hCoV-19/Romania/Dolj_468561/2021	Cantacuzino Institute Virology
Luiza Ustea, Nicoleta Paraschiv, Sorin Dinu, Carmen Cherciu, Mihaela Oprea, Mihaela Lazar		EPI_ISL_4919771	Clinical Emergency County Hospital, Craiova		hCoV-19/Romania/Dolj_468555/2021	Cantacuzino Institute Virology
Luiza Ustea, Nicoleta Paraschiv, Sorin Dinu, Carmen Cherciu, Mihaela Oprea, Mihaela Lazar		EPI_ISL_4919766	Clinical Emergency County Hospital, Craiova		hCoV-19/Romania/Dolj_468550/2021	Cantacuzino Institute Virology
Luiza Ustea, Nicoleta Paraschiv, Sorin Dinu, Carmen Cherciu, Mihaela Oprea, Mihaela Lazar		EPI_ISL_4919774	Clinical Emergency County Hospital, Craiova		hCoV-19/Romania/Dolj_468558/2021	Cantacuzino Institute Virology
Luiza Ustea, Nicoleta Paraschiv, Sorin Dinu, Carmen Cherciu, Mihaela Oprea, Mihaela Lazar		EPI_ISL_4919782	Clinical Emergency County Hospital, Craiova		hCoV-19/Romania/Dolj_468566/2021	Cantacuzino Institute Virology
Luiza Ustea, Nicoleta Paraschiv, Sorin Dinu, Carmen Cherciu, Mihaela Oprea, Mihaela Lazar		EPI_ISL_4919808	Cantacuzino National Military-Medical Institute, Viral Respiratory Infections Laboratory		hCoV-19/Romania/Bucuresti_468777/2021	Cantacuzino Institute Virology
Luiza Ustea, Nicoleta Paraschiv, Sorin Dinu, Carmen Cherciu, Mihaela Oprea, Mihaela Lazar		EPI_ISL_4919814	Cantacuzino National Military-Medical Institute, Viral Respiratory Infections Laboratory		hCoV-19/Romania/Giurgiu_468818/2021	Cantacuzino Institute Virology
Luiza Ustea, Nicoleta Paraschiv, Sorin Dinu, Carmen Cherciu, Mihaela Oprea, Mihaela Lazar		EPI_ISL_4919804	Cantacuzino National Military-Medical Institute, Viral Respiratory Infections Laboratory		hCoV-19/Romania/Bucuresti_468688/2021	Cantacuzino Institute Virology
Luiza Ustea, Nicoleta Paraschiv, Sorin Dinu, Carmen Cherciu, Mihaela Oprea, Mihaela Lazar		EPI_ISL_7963007	Cantacuzino National Military-Medical Institute, Viral Respiratory Infections Laboratory		hCoV-19/Romania/BZ_489679/2021	Cantacuzino National Military-Medical Institute, Viral Respiratory Infections Laboratory
Luiza Ustea, Nicoleta Paraschiv, Sorin Dinu, Carmen Cherciu, Mihaela Oprea, Mihaela Lazar		EPI_ISL_4919831	Cantacuzino National Military-Medical Institute, Viral Respiratory Infections Laboratory		hCoV-19/Romania/Teleorman_469044/2021	Cantacuzino Institute Virology
Anca-Lelia (Riza) Costache, Ioana Streata, Stefania Dorobantu, Adina Dragos, Mihai Cucu, Ana-Maria Buga, Razvan Plesea, Andrei Pirvu, Elena Plesea, Monica Cara, Mihai Ioana		EPI_ISL_6194335	Medical Genetics Laboratory, Regional Centre of Medical Genetics, Emergency County Hospital Craiova		hCoV-19/Romania/DJ90322/2021	Medical Genetics Laboratory, Regional Centre of Medical Genetics, Emergency County Hospital Craiova
Anca-Lelia (Riza) Costache, Ioana Streata, Stefania Dorobantu, Adina Dragos, Mihai Cucu, Ana-Maria Buga, Razvan Plesea, Andrei Pirvu, Elena Plesea, Monica Cara, Mihai Ioana		EPI_ISL_6194576	Medical Genetics Laboratory, Regional Centre of Medical Genetics, Emergency County Hospital Craiova		hCoV-19/Romania/DJ91064/2021	Medical Genetics Laboratory, Regional Centre of Medical Genetics, Emergency County Hospital Craiova
Anca-Lelia (Riza) Costache, Ioana Streata, Stefania Dorobantu, Adina Dragos, Mihai Cucu, Ana-Maria Buga, Razvan Plesea, Andrei Pirvu, Elena Plesea, Monica Cara, Mihai Ioana		EPI_ISL_6194655	Medical Genetics Laboratory, Regional Centre of Medical Genetics, Emergency County Hospital Craiova		hCoV-19/Romania/DJ92085/2021	Medical Genetics Laboratory, Regional Centre of Medical Genetics, Emergency County Hospital Craiova
Anca-Lelia (Riza) Costache, Ioana Streata, Stefania Dorobantu, Adina Dragos, Mihai Cucu, Ana-Maria Buga, Razvan Plesea, Andrei Pirvu, Elena Plesea, Monica Cara, Mihai Ioana		EPI_ISL_6194616	Medical Genetics Laboratory, Regional Centre of Medical Genetics, Emergency County Hospital Craiova		hCoV-19/Romania/DJ91690/2021	Medical Genetics Laboratory, Regional Centre of Medical Genetics, Emergency County Hospital Craiova
Anca-Lelia (Riza) Costache, Ioana Streata, Stefania Dorobantu, Adina Dragos, Mihai Cucu, Ana-Maria Buga, Razvan Plesea, Andrei Pirvu, Elena Plesea, Monica Cara, Mihai Ioana		EPI_ISL_6194819	Medical Genetics Laboratory, Regional Centre of Medical Genetics, Emergency County Hospital Craiova		hCoV-19/Romania/DJ93087/2021	Medical Genetics Laboratory, Regional Centre of Medical Genetics, Emergency County Hospital Craiova
Anca-Lelia (Riza) Costache, Ioana Streata, Stefania Dorobantu, Adina Dragos, Mihai Cucu, Ana-Maria Buga, Razvan Plesea, Andrei Pirvu, Elena Plesea, Monica Cara, Mihai Ioana		EPI_ISL_6194554	Medical Genetics Laboratory, Regional Centre of Medical Genetics, Emergency County Hospital Craiova		hCoV-19/Romania/DJ91060/2021	Medical Genetics Laboratory, Regional Centre of Medical Genetics, Emergency County Hospital Craiova
Anca-Lelia (Riza) Costache, Ioana Streata, Stefania Dorobantu, Adina Dragos, Mihai Cucu, Ana-Maria Buga, Razvan Plesea, Andrei Pirvu, Elena Plesea, Monica Cara, Mihai Ioana		EPI_ISL_6194317	Medical Genetics Laboratory, Regional Centre of Medical Genetics, Emergency County Hospital Craiova		hCoV-19/Romania/DJ90209/2021	Medical Genetics Laboratory, Regional Centre of Medical Genetics, Emergency County Hospital Craiova
Anca-Lelia (Riza) Costache, Ioana Streata, Stefania Dorobantu, Adina Dragos, Mihai Cucu, Ana-Maria Buga, Razvan Plesea, Andrei Pirvu, Elena Plesea, Monica Cara, Mihai Ioana		EPI_ISL_6194331	Medical Genetics Laboratory, Regional Centre of Medical Genetics, Emergency County Hospital Craiova		hCoV-19/Romania/DJ90290/2021	Medical Genetics Laboratory, Regional Centre of Medical Genetics, Emergency County Hospital Craiova
Anca-Lelia (Riza) Costache, Ioana Streata, Stefania Dorobantu, Adina Dragos, Mihai Cucu, Ana-Maria Buga, Razvan Plesea, Andrei Pirvu, Elena Plesea, Monica Cara, Mihai Ioana		EPI_ISL_6194344	Medical Genetics Laboratory, Regional Centre of Medical Genetics, Emergency County Hospital Craiova		hCoV-19/Romania/DJ90325/2021	Medical Genetics Laboratory, Regional Centre of Medical Genetics, Emergency County Hospital Craiova
Anca-Lelia (Riza) Costache, Ioana Streata, Stefania Dorobantu, Adina Dragos, Mihai Cucu, Ana-Maria Buga, Razvan Plesea, Andrei Pirvu, Elena Plesea, Monica Cara, Mihai Ioana		EPI_ISL_6194347	Medical Genetics Laboratory, Regional Centre of Medical Genetics, Emergency County Hospital Craiova		hCoV-19/Romania/DJ90334/2021	Medical Genetics Laboratory, Regional Centre of Medical Genetics, Emergency County Hospital Craiova
Anca-Lelia (Riza) Costache, Ioana Streata, Stefania Dorobantu, Adina Dragos, Mihai Cucu, Ana-Maria Buga, Razvan Plesea, Andrei Pirvu, Elena Plesea, Monica Cara, Mihai Ioana		EPI_ISL_6194355	Medical Genetics Laboratory, Regional Centre of Medical Genetics, Emergency County Hospital Craiova		hCoV-19/Romania/DJ90353/2021	Medical Genetics Laboratory, Regional Centre of Medical Genetics, Emergency County Hospital Craiova
Anca-Lelia (Riza) Costache, Ioana Streata, Stefania Dorobantu, Adina Dragos, Mihai Cucu, Ana-Maria Buga, Razvan Plesea, Andrei Pirvu, Elena Plesea, Monica Cara, Mihai Ioana		EPI_ISL_6194359	Medical Genetics Laboratory, Regional Centre of Medical Genetics, Emergency County Hospital Craiova		hCoV-19/Romania/DJ90430/2021	Medical Genetics Laboratory, Regional Centre of Medical Genetics, Emergency County Hospital Craiova
Anca-Lelia (Riza) Costache, Ioana Streata, Stefania Dorobantu, Adina Dragos, Mihai Cucu, Ana-Maria Buga, Razvan Plesea, Andrei Pirvu, Elena Plesea, Monica Cara, Mihai Ioana		EPI_ISL_6194367	Medical Genetics Laboratory, Regional Centre of Medical Genetics, Emergency County Hospital Craiova		hCoV-19/Romania/DJ90437/2021	Medical Genetics Laboratory, Regional Centre of Medical Genetics, Emergency County Hospital Craiova
Anca-Lelia (Riza) Costache, Ioana Streata, Stefania Dorobantu, Adina Dragos, Mihai Cucu, Ana-Maria Buga, Razvan Plesea, Andrei Pirvu, Elena Plesea, Monica Cara, Mihai Ioana		EPI_ISL_6194393	Medical Genetics Laboratory, Regional Centre of Medical Genetics, Emergency County Hospital Craiova		hCoV-19/Romania/DJ90455/2021	Medical Genetics Laboratory, Regional Centre of Medical Genetics, Emergency County Hospital Craiova
Anca-Lelia (Riza) Costache, Ioana Streata, Stefania Dorobantu, Adina Dragos, Mihai Cucu, Ana-Maria Buga, Razvan Plesea, Andrei Pirvu, Elena Plesea, Monica Cara, Mihai Ioana		EPI_ISL_6194415	Medical Genetics Laboratory, Regional Centre of Medical Genetics, Emergency County Hospital Craiova		hCoV-19/Romania/DJ90459/2021	Medical Genetics Laboratory, Regional Centre of Medical Genetics, Emergency County Hospital Craiova
Anca-Lelia (Riza) Costache, Ioana Streata, Stefania Dorobantu, Adina Dragos, Mihai Cucu, Ana-Maria Buga, Razvan Plesea, Andrei Pirvu, Elena Plesea, Monica Cara, Mihai Ioana		EPI_ISL_6194422	Medical Genetics Laboratory, Regional Centre of Medical Genetics, Emergency County Hospital Craiova		hCoV-19/Romania/DJ90464/2021	Medical Genetics Laboratory, Regional Centre of Medical Genetics, Emergency County Hospital Craiova
Anca-Lelia (Riza) Costache, Ioana Streata, Stefania Dorobantu, Adina Dragos, Mihai Cucu, Ana-Maria Buga, Razvan Plesea, Andrei Pirvu, Elena Plesea, Monica Cara, Mihai Ioana		EPI_ISL_6194449	Medical Genetics Laboratory, Regional Centre of Medical Genetics, Emergency County Hospital Craiova		hCoV-19/Romania/DJ91028/2021	Medical Genetics Laboratory, Regional Centre of Medical Genetics, Emergency County Hospital Craiova
Anca-Lelia (Riza) Costache, Ioana Streata, Stefania Dorobantu, Adina Dragos, Mihai Cucu, Ana-Maria Buga, Razvan Plesea, Andrei Pirvu, Elena Plesea, Monica Cara, Mihai Ioana		EPI_ISL_6194480	Medical Genetics Laboratory, Regional Centre of Medical Genetics, Emergency County Hospital Craiova		hCoV-19/Romania/DJ91043/2021	Medical Genetics Laboratory, Regional Centre of Medical Genetics, Emergency County Hospital Craiova
Anca-Lelia (Riza) Costache, Ioana Streata, Stefania Dorobantu, Adina Dragos, Mihai Cucu, Ana-Maria Buga, Razvan Plesea, Andrei Pirvu, Elena Plesea, Monica Cara, Mihai Ioana		EPI_ISL_6194528	Medical Genetics Laboratory, Regional Centre of Medical Genetics, Emergency County Hospital Craiova		hCoV-19/Romania/DJ91056/2021	Medical Genetics Laboratory, Regional Centre of Medical Genetics, Emergency County Hospital Craiova
Anca-Lelia (Riza) Costache, Ioana Streata, Stefania Dorobantu, Adina Dragos, Mihai Cucu, Ana-Maria Buga, Razvan Plesea, Andrei Pirvu, Elena Plesea, Monica Cara, Mihai Ioana		EPI_ISL_6194548	Medical Genetics Laboratory, Regional Centre of Medical Genetics, Emergency County Hospital Craiova		hCoV-19/Romania/DJ91059/2021	Medical Genetics Laboratory, Regional Centre of Medical Genetics, Emergency County Hospital Craiova
Anca-Lelia (Riza) Costache, Ioana Streata, Stefania Dorobantu, Adina Dragos, Mihai Cucu, Ana-Maria Buga, Razvan Plesea, Andrei Pirvu, Elena Plesea, Monica Cara, Mihai Ioana		EPI_ISL_6194637	Medical Genetics Laboratory, Regional Centre of Medical Genetics, Emergency County Hospital Craiova		hCoV-19/Romania/DJ91813/2021	Medical Genetics Laboratory, Regional Centre of Medical Genetics, Emergency County Hospital Craiova
Anca-Lelia (Riza) Costache, Ioana Streata, Stefania Dorobantu, Adina Dragos, Mihai Cucu, Ana-Maria Buga, Razvan Plesea, Andrei Pirvu, Elena Plesea, Monica Cara, Mihai Ioana		EPI_ISL_6194666	Medical Genetics Laboratory, Regional Centre of Medical Genetics, Emergency County Hospital Craiova		hCoV-19/Romania/DJ92100/2021	Medical Genetics Laboratory, Regional Centre of Medical Genetics, Emergency County Hospital Craiova
Anca-Lelia (Riza) Costache, Ioana Streata, Stefania Dorobantu, Adina Dragos, Mihai Cucu, Ana-Maria Buga, Razvan Plesea, Andrei Pirvu, Elena Plesea, Monica Cara, Mihai Ioana		EPI_ISL_6194697	Medical Genetics Laboratory, Regional Centre of Medical Genetics, Emergency County Hospital Craiova		hCoV-19/Romania/DJ92444/2021	Medical Genetics Laboratory, Regional Centre of Medical Genetics, Emergency County Hospital Craiova
Anca-Lelia (Riza) Costache, Ioana Streata, Stefania Dorobantu, Adina Dragos, Mihai Cucu, Ana-Maria Buga, Razvan Plesea, Andrei Pirvu, Elena Plesea, Monica Cara, Mihai Ioana		EPI_ISL_6194727	Medical Genetics Laboratory, Regional Centre of Medical Genetics, Emergency County Hospital Craiova		hCoV-19/Romania/DJ92606/2021	Medical Genetics Laboratory, Regional Centre of Medical Genetics, Emergency County Hospital Craiova
Anca-Lelia (Riza) Costache, Ioana Streata, Stefania Dorobantu, Adina Dragos, Mihai Cucu, Ana-Maria Buga, Razvan Plesea, Andrei Pirvu, Elena Plesea, Monica Cara, Mihai Ioana		EPI_ISL_6194735	Medical Genetics Laboratory, Regional Centre of Medical Genetics, Emergency County Hospital Craiova		hCoV-19/Romania/DJ92614/2021	Medical Genetics Laboratory, Regional Centre of Medical Genetics, Emergency County Hospital Craiova
Anca-Lelia (Riza) Costache, Ioana Streata, Stefania Dorobantu, Adina Dragos, Mihai Cucu, Ana-Maria Buga, Razvan Plesea, Andrei Pirvu, Elena Plesea, Monica Cara, Mihai Ioana		EPI_ISL_6194760	Medical Genetics Laboratory, Regional Centre of Medical Genetics, Emergency County Hospital Craiova		hCoV-19/Romania/DJ92793/2021	Medical Genetics Laboratory, Regional Centre of Medical Genetics, Emergency County Hospital Craiova
Anca-Lelia (Riza) Costache, Ioana Streata, Stefania Dorobantu, Adina Dragos, Mihai Cucu, Ana-Maria Buga, Razvan Plesea, Andrei Pirvu, Elena Plesea, Monica Cara, Mihai Ioana		EPI_ISL_6194781	Medical Genetics Laboratory, Regional Centre of Medical Genetics, Emergency County Hospital Craiova		hCoV-19/Romania/DJ93078/2021	Medical Genetics Laboratory, Regional Centre of Medical Genetics, Emergency County Hospital Craiova
Anca-Lelia (Riza) Costache, Ioana Streata, Stefania Dorobantu, Adina Dragos, Mihai Cucu, Ana-Maria Buga, Razvan Plesea, Andrei Pirvu, Elena Plesea, Monica Cara, Mihai Ioana		EPI_ISL_6194974	Medical Genetics Laboratory, Regional Centre of Medical Genetics, Emergency County Hospital Craiova		hCoV-19/Romania/SC24479/2021	Medical Genetics Laboratory, Regional Centre of Medical Genetics, Emergency County Hospital Craiova
Anca-Lelia (Riza) Costache, Ioana Streata, Stefania Dorobantu, Adina Dragos, Mihai Cucu, Ana-Maria Buga, Razvan Plesea, Andrei Pirvu, Elena Plesea, Monica Cara, Mihai Ioana		EPI_ISL_6194997	Medical Genetics Laboratory, Regional Centre of Medical Genetics, Emergency County Hospital Craiova		hCoV-19/Romania/SC24483/2021	Medical Genetics Laboratory, Regional Centre of Medical Genetics, Emergency County Hospital Craiova
Anca-Lelia (Riza) Costache, Ioana Streata, Stefania Dorobantu, Adina Dragos, Mihai Cucu, Ana-Maria Buga, Razvan Plesea, Andrei Pirvu, Elena Plesea, Monica Cara, Mihai Ioana		EPI_ISL_6195007	Medical Genetics Laboratory, Regional Centre of Medical Genetics, Emergency County Hospital Craiova		hCoV-19/Romania/SC24486/2021	Medical Genetics Laboratory, Regional Centre of Medical Genetics, Emergency County Hospital Craiova
Anca-Lelia (Riza) Costache, Ioana Streata, Stefania Dorobantu, Adina Dragos, Mihai Cucu, Ana-Maria Buga, Razvan Plesea, Andrei Pirvu, Elena Plesea, Monica Cara, Mihai Ioana		EPI_ISL_6195034	Medical Genetics Laboratory, Regional Centre of Medical Genetics, Emergency County Hospital Craiova		hCoV-19/Romania/SC24494/2021	Medical Genetics Laboratory, Regional Centre of Medical Genetics, Emergency County Hospital Craiova
Anca-Lelia (Riza) Costache, Ioana Streata, Stefania Dorobantu, Adina Dragos, Mihai Cucu, Ana-Maria Buga, Razvan Plesea, Andrei Pirvu, Elena Plesea, Monica Cara, Mihai Ioana		EPI_ISL_6195044	Medical Genetics Laboratory, Regional Centre of Medical Genetics, Emergency County Hospital Craiova		hCoV-19/Romania/SC24502/2021	Medical Genetics Laboratory, Regional Centre of Medical Genetics, Emergency County Hospital Craiova
Anca-Lelia (Riza) Costache, Ioana Streata, Stefania Dorobantu, Adina Dragos, Mihai Cucu, Ana-Maria Buga, Razvan Plesea, Andrei Pirvu, Elena Plesea, Monica Cara, Mihai Ioana		EPI_ISL_6195048	Medical Genetics Laboratory, Regional Centre of Medical Genetics, Emergency County Hospital Craiova		hCoV-19/Romania/SC24509/2021	Medical Genetics Laboratory, Regional Centre of Medical Genetics, Emergency County Hospital Craiova
Anca-Lelia (Riza) Costache, Ioana Streata, Stefania Dorobantu, Adina Dragos, Mihai Cucu, Ana-Maria Buga, Razvan Plesea, Andrei Pirvu, Elena Plesea, Monica Cara, Mihai Ioana		EPI_ISL_6195069	Medical Genetics Laboratory, Regional Centre of Medical Genetics, Emergency County Hospital Craiova		hCoV-19/Romania/SC24531/2021	Medical Genetics Laboratory, Regional Centre of Medical Genetics, Emergency County Hospital Craiova
Anca-Lelia (Riza) Costache, Ioana Streata, Stefania Dorobantu, Adina Dragos, Mihai Cucu, Ana-Maria Buga, Razvan Plesea, Andrei Pirvu, Elena Plesea, Monica Cara, Mihai Ioana		EPI_ISL_6195074	Medical Genetics Laboratory, Regional Centre of Medical Genetics, Emergency County Hospital Craiova		hCoV-19/Romania/SC24533/2021	Medical Genetics Laboratory, Regional Centre of Medical Genetics, Emergency County Hospital Craiova
Anca-Lelia (Riza) Costache, Ioana Streata, Stefania Dorobantu, Adina Dragos, Mihai Cucu, Ana-Maria Buga, Razvan Plesea, Andrei Pirvu, Elena Plesea, Monica Cara, Mihai Ioana		EPI_ISL_6195079	Medical Genetics Laboratory, Regional Centre of Medical Genetics, Emergency County Hospital Craiova		hCoV-19/Romania/SC24538/2021	Medical Genetics Laboratory, Regional Centre of Medical Genetics, Emergency County Hospital Craiova
Anca-Lelia (Riza) Costache, Ioana Streata, Stefania Dorobantu, Adina Dragos, Mihai Cucu, Ana-Maria Buga, Razvan Plesea, Andrei Pirvu, Elena Plesea, Monica Cara, Mihai Ioana		EPI_ISL_6195085	Medical Genetics Laboratory, Regional Centre of Medical Genetics, Emergency County Hospital Craiova		hCoV-19/Romania/SC24547/2021	Medical Genetics Laboratory, Regional Centre of Medical Genetics, Emergency County Hospital Craiova
Anca-Lelia (Riza) Costache, Ioana Streata, Stefania Dorobantu, Adina Dragos, Mihai Cucu, Ana-Maria Buga, Razvan Plesea, Andrei Pirvu, Elena Plesea, Monica Cara, Mihai Ioana		EPI_ISL_6195096	Medical Genetics Laboratory, Regional Centre of Medical Genetics, Emergency County Hospital Craiova		hCoV-19/Romania/SC24707/2021	Medical Genetics Laboratory, Regional Centre of Medical Genetics, Emergency County Hospital Craiova
Anca-Lelia (Riza) Costache, Ioana Streata, Stefania Dorobantu, Adina Dragos, Mihai Cucu, Ana-Maria Buga, Razvan Plesea, Andrei Pirvu, Elena Plesea, Monica Cara, Mihai Ioana		EPI_ISL_6196042	Medical Genetics Laboratory, Regional Centre of Medical Genetics, Emergency County Hospital Craiova		hCoV-19/Romania/DJ95602/2021	Medical Genetics Laboratory, Regional Centre of Medical Genetics, Emergency County Hospital Craiova
Anca-Lelia (Riza) Costache, Ioana Streata, Stefania Dorobantu, Adina Dragos, Mihai Cucu, Ana-Maria Buga, Razvan Plesea, Andrei Pirvu, Elena Plesea, Monica Cara, Mihai Ioana		EPI_ISL_6196046	Medical Genetics Laboratory, Regional Centre of Medical Genetics, Emergency County Hospital Craiova		hCoV-19/Romania/DJ95605/2021	Medical Genetics Laboratory, Regional Centre of Medical Genetics, Emergency County Hospital Craiova
Anca-Lelia (Riza) Costache, Ioana Streata, Stefania Dorobantu, Adina Dragos, Mihai Cucu, Ana-Maria Buga, Razvan Plesea, Andrei Pirvu, Elena Plesea, Monica Cara, Mihai Ioana		EPI_ISL_6196074	Medical Genetics Laboratory, Regional Centre of Medical Genetics, Emergency County Hospital Craiova		hCoV-19/Romania/DJ96106/2021	Medical Genetics Laboratory, Regional Centre of Medical Genetics, Emergency County Hospital Craiova
Anca-Lelia (Riza) Costache, Ioana Streata, Stefania Dorobantu, Adina Dragos, Mihai Cucu, Ana-Maria Buga, Razvan Plesea, Andrei Pirvu, Elena Plesea, Monica Cara, Mihai Ioana		EPI_ISL_6196217	Medical Genetics Laboratory, Regional Centre of Medical Genetics, Emergency County Hospital Craiova		hCoV-19/Romania/SC26523/2021	Medical Genetics Laboratory, Regional Centre of Medical Genetics, Emergency County Hospital Craiova
Jasmine Coppens, Marie Le Mercier, Kathleen Holemans, Ines Verbesselt, Basil Britto Xavier, Christine Lammens, Veerle Matheeussen, Herman Goossens		EPI_ISL_8254959	Sint-Dimpna Geel		hCoV-19/Belgium/UZA-UA-1210191043/2021	Labo Klinische Biologie, UZA
Luiza Ustea, Nicoleta Paraschiv, Sorin Dinu, Carmen Cherciu, Mihaela Oprea, Mihaela Lazar		EPI_ISL_7967521	Cantacuzino National Military-Medical Institute, Viral Respiratory Infections Laboratory		hCoV-19/Romania/BZ_486334/2021	Cantacuzino National Military-Medical Institute, Viral Respiratory Infections Laboratory
Luiza Ustea, Nicoleta Paraschiv, Sorin Dinu, Carmen Cherciu, Mihaela Oprea, Mihaela Lazar		EPI_ISL_7967493	Clinical Hospital of Infectious Diseases, Cluj-Napoca		hCoV-19/Romania/CJ_486096/2021	Cantacuzino National Military-Medical Institute, Viral Respiratory Infections Laboratory
Luiza Ustea, Nicoleta Paraschiv, Sorin Dinu, Carmen Cherciu, Mihaela Oprea, Mihaela Lazar		EPI_ISL_8802093	Clinical Hospital of Infectious Diseases, Cluj-Napoca		hCoV-19/Romania/CJ_489827/2021	Cantacuzino National Military-Medical Institute, Viral Respiratory Infections Laboratory
Anca-Lelia (Riza) Costache, Ioana Streata, Stefania Dorobantu, Adina Dragos, Mihai Cucu, Ana-Maria Buga, Razvan Plesea, Andrei Pirvu, Elena Plesea, Monica Cara, Mihai Ioana		EPI_ISL_5829712	Medical Genetics Laboratory, Regional Centre of Medical Genetics, Emergency County Hospital Craiova		hCoV-19/Romania/DJ86969/2021	Medical Genetics Laboratory, Regional Centre of Medical Genetics, Emergency County Hospital Craiova
Anca-Lelia (Riza) Costache, Ioana Streata, Stefania Dorobantu, Adina Dragos, Mihai Cucu, Ana-Maria Buga, Razvan Plesea, Andrei Pirvu, Elena Plesea, Monica Cara, Mihai Ioana		EPI_ISL_5829863	Medical Genetics Laboratory, Regional Centre of Medical Genetics, Emergency County Hospital Craiova		hCoV-19/Romania/SC21542/2021	Medical Genetics Laboratory, Regional Centre of Medical Genetics, Emergency County Hospital Craiova
Luiza Ustea, Nicoleta Paraschiv, Sorin Dinu, Carmen Cherciu, Mihaela Oprea, Mihaela Lazar		EPI_ISL_5241140	Cantacuzino National Military-Medical Institute, Viral Respiratory Infections Laboratory		hCoV-19/Romania/TR-472663/2021	Cantacuzino National Military-Medical Institute, Viral Respiratory Infections Laboratory
Luiza Ustea, Nicoleta Paraschiv, Sorin Dinu, Carmen Cherciu, Mihaela Oprea, Mihaela Lazar		EPI_ISL_5241246	Cantacuzino National Military-Medical Institute, Viral Respiratory Infections Laboratory		hCoV-19/Romania/PH-475138/2021	Cantacuzino National Military-Medical Institute, Viral Respiratory Infections Laboratory
Luiza Ustea, Nicoleta Paraschiv, Sorin Dinu, Carmen Cherciu, Mihaela Oprea, Mihaela Lazar		EPI_ISL_5241258	Cantacuzino National Military-Medical Institute, Viral Respiratory Infections Laboratory		hCoV-19/Romania/IS-475443/2021	Cantacuzino National Military-Medical Institute, Viral Respiratory Infections Laboratory
Luiza Ustea, Nicoleta Paraschiv, Sorin Dinu, Carmen Cherciu, Mihaela Oprea, Mihaela Lazar		EPI_ISL_5241262	Cantacuzino National Military-Medical Institute, Viral Respiratory Infections Laboratory		hCoV-19/Romania/PH-475455/2021	Cantacuzino National Military-Medical Institute, Viral Respiratory Infections Laboratory
Luiza Ustea, Nicoleta Paraschiv, Sorin Dinu, Carmen Cherciu, Mihaela Oprea, Mihaela Lazar		EPI_ISL_5241284	Clinical Hospital of Infectious Diseases, Cluj-Napoca		hCoV-19/Romania/CJ-474073/2021	Cantacuzino National Military-Medical Institute, Viral Respiratory Infections Laboratory
Luiza Ustea, Nicoleta Paraschiv, Sorin Dinu, Carmen Cherciu, Mihaela Oprea, Mihaela Lazar		EPI_ISL_5241311	Cantacuzino National Military-Medical Institute, Viral Respiratory Infections Laboratory		hCoV-19/Romania/TR-474135/2021	Cantacuzino National Military-Medical Institute, Viral Respiratory Infections Laboratory
Luiza Ustea, Nicoleta Paraschiv, Sorin Dinu, Carmen Cherciu, Mihaela Oprea, Mihaela Lazar		EPI_ISL_5241355	Clinical Emergency County Hospital, Craiova		hCoV-19/Romania/DJ-473544/2021	Cantacuzino National Military-Medical Institute, Viral Respiratory Infections Laboratory
Luiza Ustea, Nicoleta Paraschiv, Sorin Dinu, Carmen Cherciu, Mihaela Oprea, Mihaela Lazar		EPI_ISL_5241362	Cantacuzino National Military-Medical Institute, Viral Respiratory Infections Laboratory		hCoV-19/Romania/CL-473815/2021	Cantacuzino National Military-Medical Institute, Viral Respiratory Infections Laboratory
Luiza Ustea, Nicoleta Paraschiv, Sorin Dinu, Carmen Cherciu, Mihaela Oprea, Mihaela Lazar		EPI_ISL_8803545	Cantacuzino National Military-Medical Institute, Viral Respiratory Infections Laboratory		hCoV-19/Romania/SV_491089/2021	Cantacuzino National Military-Medical Institute, Viral Respiratory Infections Laboratory
Corina Casangiu, Leontina Banica, Marius Surleac, Ovidiu Vlaicu, Petre Milu, Robert Hohan, Simona Paraschiv, Dan Otelea		EPI_ISL_3386652	Department of Public Health Ilfov		hCoV-19/Romania/IF-19003/2021	National Institute of Infectious Diseases-Prof. Dr. Matei Bals Molecular Diagnostics Laboratory
Luiza Ustea, Nicoleta Paraschiv, Sorin Dinu, Carmen Cherciu, Mihaela Oprea, Mihaela Lazar		EPI_ISL_8801847	Cantacuzino National Military-Medical Institute, Viral Respiratory Infections Laboratory		hCoV-19/Romania/PH_487903/2021	Cantacuzino National Military-Medical Institute, Viral Respiratory Infections Laboratory
Luiza Ustea, Nicoleta Paraschiv, Sorin Dinu, Carmen Cherciu, Mihaela Oprea, Mihaela Lazar		EPI_ISL_7967456	Cantacuzino National Military-Medical Institute, Viral Respiratory Infections Laboratory		hCoV-19/Romania/B_485651/2021	Cantacuzino National Military-Medical Institute, Viral Respiratory Infections Laboratory
Corina Casangiu, Leontina Banica, Marius Surleac, Ovidiu Vlaicu, Petre Milu, Robert Hohan, Simona Paraschiv, Dan Otelea		EPI_ISL_7405469	Department of Public Health Vrancea		hCoV-19/Romania/VN-36912/2021	National Institute of Infectious Diseases-Prof. Dr. Matei Bals Molecular Diagnostics Laboratory
Luiza Ustea, Nicoleta Paraschiv, Sorin Dinu, Carmen Cherciu, Mihaela Oprea, Mihaela Lazar		EPI_ISL_7962595	Cantacuzino National Military-Medical Institute, Viral Respiratory Infections Laboratory		hCoV-19/Romania/PH_487291/2021	Cantacuzino National Military-Medical Institute, Viral Respiratory Infections Laboratory
Luiza Ustea, Nicoleta Paraschiv, Sorin Dinu, Mihaela Oprea, Mihaela Lazar		EPI_ISL_3931819	Cantacuzino National Military-Medical Institute, Viral Respiratory Infections Laboratory		hCoV-19/Romania/Calarasi_466848/2021	Cantacuzino Institute Virology
Luiza Ustea, Nicoleta Paraschiv, Sorin Dinu, Carmen Cherciu, Mihaela Oprea, Mihaela Lazar		EPI_ISL_7963051	Clinical Emergency County Hospital, Craiova		hCoV-19/Romania/DJ_489619/2021	Cantacuzino National Military-Medical Institute, Viral Respiratory Infections Laboratory
Luiza Ustea, Nicoleta Paraschiv, Sorin Dinu, Carmen Cherciu, Mihaela Oprea, Mihaela Lazar		EPI_ISL_8802056	Clinical Hospital of Infectious Diseases, Cluj-Napoca		hCoV-19/Romania/CJ_489869/2021	Cantacuzino National Military-Medical Institute, Viral Respiratory Infections Laboratory
Corina Casangiu, Leontina Banica, Marius Surleac, Ovidiu Vlaicu, Petre Milu, Robert Hohan, Simona Paraschiv, Dan Otelea		EPI_ISL_5105896	Department of Public Health Iasi		hCoV-19/Romania/IS-31108/2021	National Institute of Infectious Diseases-Prof. Dr. Matei Bals Molecular Diagnostics Laboratory
Corina Casangiu, Leontina Banica, Marius Surleac, Ovidiu Vlaicu, Petre Milu, Robert Hohan, Simona Paraschiv, Dan Otelea		EPI_ISL_5105881	Department of Public Health Iasi		hCoV-19/Romania/IS-31093/2021	National Institute of Infectious Diseases-Prof. Dr. Matei Bals Molecular Diagnostics Laboratory
Luiza Ustea, Nicoleta Paraschiv, Sorin Dinu, Carmen Cherciu, Mihaela Oprea, Mihaela Lazar		EPI_ISL_4955978	Clinical Emergency County Hospital, Craiova		hCoV-19/Romania/Dolj_470717/2021	Cantacuzino National Military-Medical Institute, Viral Respiratory Infections Laboratory
Luiza Ustea, Nicoleta Paraschiv, Sorin Dinu, Carmen Cherciu, Mihaela Oprea, Mihaela Lazar		EPI_ISL_7967496	Clinical Hospital of Infectious Diseases, Cluj-Napoca		hCoV-19/Romania/CJ_486147/2021	Cantacuzino National Military-Medical Institute, Viral Respiratory Infections Laboratory
Luiza Ustea, Nicoleta Paraschiv, Sorin Dinu, Carmen Cherciu, Mihaela Oprea, Mihaela Lazar		EPI_ISL_7967396	Clinical Emergency County Hospital, Craiova		hCoV-19/Romania/DJ_486038/2021	Cantacuzino National Military-Medical Institute, Viral Respiratory Infections Laboratory
Corina Casangiu, Leontina Banica, Marius Surleac, Ovidiu Vlaicu, Petre Milu, Robert Hohan, Simona Paraschiv, Dan Otelea		EPI_ISL_5105857	Department of Public Health Iasi		hCoV-19/Romania/IS-31069/2021	National Institute of Infectious Diseases-Prof. Dr. Matei Bals Molecular Diagnostics Laboratory
Corina Casangiu, Leontina Banica, Marius Surleac, Ovidiu Vlaicu, Petre Milu, Robert Hohan, Simona Paraschiv, Dan Otelea		EPI_ISL_5105912	Department of Public Health Iasi		hCoV-19/Romania/IS-31125/2021	National Institute of Infectious Diseases-Prof. Dr. Matei Bals Molecular Diagnostics Laboratory
Luiza Ustea, Nicoleta Paraschiv, Sorin Dinu, Carmen Cherciu, Mihaela Oprea, Mihaela Lazar		EPI_ISL_7962637	Clinical Emergency County Hospital, Craiova		hCoV-19/Romania/DJ_487566/2021	Cantacuzino National Military-Medical Institute, Viral Respiratory Infections Laboratory
Corina Casangiu, Leontina Banica, Marius Surleac, Ovidiu Vlaicu, Petre Milu, Robert Hohan, Simona Paraschiv, Dan Otelea		EPI_ISL_5105878	Department of Public Health Iasi		hCoV-19/Romania/IS-31090/2021	National Institute of Infectious Diseases-Prof. Dr. Matei Bals Molecular Diagnostics Laboratory
Corina Casangiu, Leontina Banica, Marius Surleac, Ovidiu Vlaicu, Petre Milu, Robert Hohan, Simona Paraschiv, Dan Otelea		EPI_ISL_5105943	Department of Public Health Constanta		hCoV-19/Romania/CT-30255/2021	National Institute of Infectious Diseases-Prof. Dr. Matei Bals Molecular Diagnostics Laboratory
Corina Casangiu, Leontina Banica, Marius Surleac, Ovidiu Vlaicu, Petre Milu, Robert Hohan, Simona Paraschiv, Dan Otelea		EPI_ISL_4731716	Department of Public Health Constanta		hCoV-19/Romania/CT-24015/2021	National Institute of Infectious Diseases-Prof. Dr. Matei Bals Molecular Diagnostics Laboratory
Corina Casangiu, Leontina Banica, Marius Surleac, Ovidiu Vlaicu, Petre Milu, Robert Hohan, Simona Paraschiv, Dan Otelea		EPI_ISL_4731759	Department of Public Health Mures		hCoV-19/Romania/MS-27860/2021	National Institute of Infectious Diseases-Prof. Dr. Matei Bals Molecular Diagnostics Laboratory
Corina Casangiu, Leontina Banica, Marius Surleac, Ovidiu Vlaicu, Petre Milu, Robert Hohan, Simona Paraschiv, Dan Otelea		EPI_ISL_4731713	Department of Public Health Constanta		hCoV-19/Romania/CT-24011/2021	National Institute of Infectious Diseases-Prof. Dr. Matei Bals Molecular Diagnostics Laboratory
Corina Casangiu, Leontina Banica, Marius Surleac, Ovidiu Vlaicu, Petre Milu, Robert Hohan, Simona Paraschiv, Dan Otelea		EPI_ISL_4731715	Department of Public Health Constanta		hCoV-19/Romania/CT-24014/2021	National Institute of Infectious Diseases-Prof. Dr. Matei Bals Molecular Diagnostics Laboratory
Corina Casangiu, Leontina Banica, Marius Surleac, Ovidiu Vlaicu, Petre Milu, Robert Hohan, Simona Paraschiv, Dan Otelea		EPI_ISL_4731719	Department of Public Health Constanta		hCoV-19/Romania/CT-24019/2021	National Institute of Infectious Diseases-Prof. Dr. Matei Bals Molecular Diagnostics Laboratory
Corina Casangiu, Leontina Banica, Marius Surleac, Ovidiu Vlaicu, Petre Milu, Robert Hohan, Simona Paraschiv, Dan Otelea		EPI_ISL_4731720	Department of Public Health Constanta		hCoV-19/Romania/CT-26476/2021	National Institute of Infectious Diseases-Prof. Dr. Matei Bals Molecular Diagnostics Laboratory
Corina Casangiu, Leontina Banica, Marius Surleac, Ovidiu Vlaicu, Petre Milu, Robert Hohan, Simona Paraschiv, Dan Otelea		EPI_ISL_4731726	Department of Public Health Constanta		hCoV-19/Romania/CT-26482/2021	National Institute of Infectious Diseases-Prof. Dr. Matei Bals Molecular Diagnostics Laboratory
Corina Casangiu, Leontina Banica, Marius Surleac, Ovidiu Vlaicu, Petre Milu, Robert Hohan, Simona Paraschiv, Dan Otelea		EPI_ISL_4731730	Department of Public Health Constanta		hCoV-19/Romania/CT-26486/2021	National Institute of Infectious Diseases-Prof. Dr. Matei Bals Molecular Diagnostics Laboratory
Corina Casangiu, Leontina Banica, Marius Surleac, Ovidiu Vlaicu, Petre Milu, Robert Hohan, Simona Paraschiv, Dan Otelea		EPI_ISL_4731733	National Institute of Infectious Diseases-Prof. Dr. Matei Bals Molecular Diagnostics Laboratory		hCoV-19/Romania/B-24867/2021	National Institute of Infectious Diseases-Prof. Dr. Matei Bals Molecular Diagnostics Laboratory
Corina Casangiu, Leontina Banica, Marius Surleac, Ovidiu Vlaicu, Petre Milu, Robert Hohan, Simona Paraschiv, Dan Otelea		EPI_ISL_4731734	National Institute of Infectious Diseases-Prof. Dr. Matei Bals Molecular Diagnostics Laboratory		hCoV-19/Romania/B-23276/2021	National Institute of Infectious Diseases-Prof. Dr. Matei Bals Molecular Diagnostics Laboratory
Corina Casangiu, Leontina Banica, Marius Surleac, Ovidiu Vlaicu, Petre Milu, Robert Hohan, Simona Paraschiv, Dan Otelea		EPI_ISL_4731735	National Institute of Infectious Diseases-Prof. Dr. Matei Bals Molecular Diagnostics Laboratory		hCoV-19/Romania/B-25214/2021	National Institute of Infectious Diseases-Prof. Dr. Matei Bals Molecular Diagnostics Laboratory
Corina Casangiu, Leontina Banica, Marius Surleac, Ovidiu Vlaicu, Petre Milu, Robert Hohan, Simona Paraschiv, Dan Otelea		EPI_ISL_4731738	Department of Public Health Neamt		hCoV-19/Romania/NT-26255/2021	National Institute of Infectious Diseases-Prof. Dr. Matei Bals Molecular Diagnostics Laboratory
Corina Casangiu, Leontina Banica, Marius Surleac, Ovidiu Vlaicu, Petre Milu, Robert Hohan, Simona Paraschiv, Dan Otelea		EPI_ISL_4731741	Department of Public Health Braila		hCoV-19/Romania/BR-26475/2021	National Institute of Infectious Diseases-Prof. Dr. Matei Bals Molecular Diagnostics Laboratory
Corina Casangiu, Leontina Banica, Marius Surleac, Ovidiu Vlaicu, Petre Milu, Robert Hohan, Simona Paraschiv, Dan Otelea		EPI_ISL_4731742	Department of Public Health Braila		hCoV-19/Romania/BR-28406/2021	National Institute of Infectious Diseases-Prof. Dr. Matei Bals Molecular Diagnostics Laboratory
Corina Casangiu, Leontina Banica, Marius Surleac, Ovidiu Vlaicu, Petre Milu, Robert Hohan, Simona Paraschiv, Dan Otelea		EPI_ISL_4731743	Department of Public Health Braila		hCoV-19/Romania/BR-28407/2021	National Institute of Infectious Diseases-Prof. Dr. Matei Bals Molecular Diagnostics Laboratory
Corina Casangiu, Leontina Banica, Marius Surleac, Ovidiu Vlaicu, Petre Milu, Robert Hohan, Simona Paraschiv, Dan Otelea		EPI_ISL_4731745	Department of Public Health Braila		hCoV-19/Romania/BR-28409/2021	National Institute of Infectious Diseases-Prof. Dr. Matei Bals Molecular Diagnostics Laboratory
Corina Casangiu, Leontina Banica, Marius Surleac, Ovidiu Vlaicu, Petre Milu, Robert Hohan, Simona Paraschiv, Dan Otelea		EPI_ISL_4731749	Department of Public Health Braila		hCoV-19/Romania/BR-28413/2021	National Institute of Infectious Diseases-Prof. Dr. Matei Bals Molecular Diagnostics Laboratory
Corina Casangiu, Leontina Banica, Marius Surleac, Ovidiu Vlaicu, Petre Milu, Robert Hohan, Simona Paraschiv, Dan Otelea		EPI_ISL_4731751	Department of Public Health Braila		hCoV-19/Romania/BR-28415/2021	National Institute of Infectious Diseases-Prof. Dr. Matei Bals Molecular Diagnostics Laboratory
Corina Casangiu, Leontina Banica, Marius Surleac, Ovidiu Vlaicu, Petre Milu, Robert Hohan, Simona Paraschiv, Dan Otelea		EPI_ISL_4731752	Department of Public Health Braila		hCoV-19/Romania/BR-28416/2021	National Institute of Infectious Diseases-Prof. Dr. Matei Bals Molecular Diagnostics Laboratory
Corina Casangiu, Leontina Banica, Marius Surleac, Ovidiu Vlaicu, Petre Milu, Robert Hohan, Simona Paraschiv, Dan Otelea		EPI_ISL_4731758	Department of Public Health Braila		hCoV-19/Romania/BR-28422/2021	National Institute of Infectious Diseases-Prof. Dr. Matei Bals Molecular Diagnostics Laboratory
Corina Casangiu, Leontina Banica, Marius Surleac, Ovidiu Vlaicu, Petre Milu, Robert Hohan, Simona Paraschiv, Dan Otelea		EPI_ISL_4731761	Department of Public Health Mures		hCoV-19/Romania/MS-27863/2021	National Institute of Infectious Diseases-Prof. Dr. Matei Bals Molecular Diagnostics Laboratory
Corina Casangiu, Leontina Banica, Marius Surleac, Ovidiu Vlaicu, Petre Milu, Robert Hohan, Simona Paraschiv, Dan Otelea		EPI_ISL_4731762	Department of Public Health Mures		hCoV-19/Romania/MS-27864/2021	National Institute of Infectious Diseases-Prof. Dr. Matei Bals Molecular Diagnostics Laboratory
Corina Casangiu, Leontina Banica, Marius Surleac, Ovidiu Vlaicu, Petre Milu, Robert Hohan, Simona Paraschiv, Dan Otelea		EPI_ISL_4731763	Department of Public Health Mures		hCoV-19/Romania/MS-27865/2021	National Institute of Infectious Diseases-Prof. Dr. Matei Bals Molecular Diagnostics Laboratory
Corina Casangiu, Leontina Banica, Marius Surleac, Ovidiu Vlaicu, Petre Milu, Robert Hohan, Simona Paraschiv, Dan Otelea		EPI_ISL_4731764	Department of Public Health Mures		hCoV-19/Romania/MS-27866/2021	National Institute of Infectious Diseases-Prof. Dr. Matei Bals Molecular Diagnostics Laboratory
Corina Casangiu, Leontina Banica, Marius Surleac, Ovidiu Vlaicu, Petre Milu, Robert Hohan, Simona Paraschiv, Dan Otelea		EPI_ISL_4731765	Department of Public Health Mures		hCoV-19/Romania/MS-27867/2021	National Institute of Infectious Diseases-Prof. Dr. Matei Bals Molecular Diagnostics Laboratory
Corina Casangiu, Leontina Banica, Marius Surleac, Ovidiu Vlaicu, Petre Milu, Robert Hohan, Simona Paraschiv, Dan Otelea		EPI_ISL_4731766	Department of Public Health Mures		hCoV-19/Romania/MS-27868/2021	National Institute of Infectious Diseases-Prof. Dr. Matei Bals Molecular Diagnostics Laboratory
Corina Casangiu, Leontina Banica, Marius Surleac, Ovidiu Vlaicu, Petre Milu, Robert Hohan, Simona Paraschiv, Dan Otelea		EPI_ISL_4731767	Department of Public Health Mures		hCoV-19/Romania/MS-27869/2021	National Institute of Infectious Diseases-Prof. Dr. Matei Bals Molecular Diagnostics Laboratory
Corina Casangiu, Leontina Banica, Marius Surleac, Ovidiu Vlaicu, Petre Milu, Robert Hohan, Simona Paraschiv, Dan Otelea		EPI_ISL_4731773	Department of Public Health Iasi		hCoV-19/Romania/IS-28432/2021	National Institute of Infectious Diseases-Prof. Dr. Matei Bals Molecular Diagnostics Laboratory
Corina Casangiu, Leontina Banica, Marius Surleac, Ovidiu Vlaicu, Petre Milu, Robert Hohan, Simona Paraschiv, Dan Otelea		EPI_ISL_4731774	Department of Public Health Iasi		hCoV-19/Romania/IS-28433/2021	National Institute of Infectious Diseases-Prof. Dr. Matei Bals Molecular Diagnostics Laboratory
Corina Casangiu, Leontina Banica, Marius Surleac, Ovidiu Vlaicu, Petre Milu, Robert Hohan, Simona Paraschiv, Dan Otelea		EPI_ISL_4731775	Department of Public Health Iasi		hCoV-19/Romania/IS-28434/2021	National Institute of Infectious Diseases-Prof. Dr. Matei Bals Molecular Diagnostics Laboratory
Corina Casangiu, Leontina Banica, Marius Surleac, Ovidiu Vlaicu, Petre Milu, Robert Hohan, Simona Paraschiv, Dan Otelea		EPI_ISL_4731776	Department of Public Health Iasi		hCoV-19/Romania/IS-28435/2021	National Institute of Infectious Diseases-Prof. Dr. Matei Bals Molecular Diagnostics Laboratory
Corina Casangiu, Leontina Banica, Marius Surleac, Ovidiu Vlaicu, Petre Milu, Robert Hohan, Simona Paraschiv, Dan Otelea		EPI_ISL_4731781	Department of Public Health Iasi		hCoV-19/Romania/IS-28459/2021	National Institute of Infectious Diseases-Prof. Dr. Matei Bals Molecular Diagnostics Laboratory
Corina Casangiu, Leontina Banica, Marius Surleac, Ovidiu Vlaicu, Petre Milu, Robert Hohan, Simona Paraschiv, Dan Otelea		EPI_ISL_4731782	Department of Public Health Iasi		hCoV-19/Romania/IS-28460/2021	National Institute of Infectious Diseases-Prof. Dr. Matei Bals Molecular Diagnostics Laboratory
Corina Casangiu, Leontina Banica, Marius Surleac, Ovidiu Vlaicu, Petre Milu, Robert Hohan, Simona Paraschiv, Dan Otelea		EPI_ISL_4731786	Department of Public Health Iasi		hCoV-19/Romania/IS-28475/2021	National Institute of Infectious Diseases-Prof. Dr. Matei Bals Molecular Diagnostics Laboratory
Corina Casangiu, Leontina Banica, Marius Surleac, Ovidiu Vlaicu, Petre Milu, Robert Hohan, Simona Paraschiv, Dan Otelea		EPI_ISL_4731788	Department of Public Health Iasi		hCoV-19/Romania/IS-28477/2021	National Institute of Infectious Diseases-Prof. Dr. Matei Bals Molecular Diagnostics Laboratory
Corina Casangiu, Leontina Banica, Marius Surleac, Ovidiu Vlaicu, Petre Milu, Robert Hohan, Simona Paraschiv, Dan Otelea		EPI_ISL_4731797	Department of Public Health Bacau		hCoV-19/Romania/BC-28442/2021	National Institute of Infectious Diseases-Prof. Dr. Matei Bals Molecular Diagnostics Laboratory
Corina Casangiu, Leontina Banica, Marius Surleac, Ovidiu Vlaicu, Petre Milu, Robert Hohan, Simona Paraschiv, Dan Otelea		EPI_ISL_4731799	Department of Public Health Bacau		hCoV-19/Romania/BC-28445/2021	National Institute of Infectious Diseases-Prof. Dr. Matei Bals Molecular Diagnostics Laboratory
Corina Casangiu, Leontina Banica, Marius Surleac, Ovidiu Vlaicu, Petre Milu, Robert Hohan, Simona Paraschiv, Dan Otelea		EPI_ISL_4731803	Department of Public Health Bacau		hCoV-19/Romania/BC-28449/2021	National Institute of Infectious Diseases-Prof. Dr. Matei Bals Molecular Diagnostics Laboratory
Corina Casangiu, Leontina Banica, Marius Surleac, Ovidiu Vlaicu, Petre Milu, Robert Hohan, Simona Paraschiv, Dan Otelea		EPI_ISL_4731804	Department of Public Health Bacau		hCoV-19/Romania/BC-28450/2021	National Institute of Infectious Diseases-Prof. Dr. Matei Bals Molecular Diagnostics Laboratory
Corina Casangiu, Leontina Banica, Marius Surleac, Ovidiu Vlaicu, Petre Milu, Robert Hohan, Simona Paraschiv, Dan Otelea		EPI_ISL_4731808	Department of Public Health Bacau		hCoV-19/Romania/BC-28473/2021	National Institute of Infectious Diseases-Prof. Dr. Matei Bals Molecular Diagnostics Laboratory
Corina Casangiu, Leontina Banica, Marius Surleac, Ovidiu Vlaicu, Petre Milu, Robert Hohan, Simona Paraschiv, Dan Otelea		EPI_ISL_4731809	Department of Public Health Bacau		hCoV-19/Romania/BC-28474/2021	National Institute of Infectious Diseases-Prof. Dr. Matei Bals Molecular Diagnostics Laboratory
Corina Casangiu, Leontina Banica, Marius Surleac, Ovidiu Vlaicu, Petre Milu, Robert Hohan, Simona Paraschiv, Dan Otelea		EPI_ISL_4731811	Department of Public Health Suceava		hCoV-19/Romania/SV-28439/2021	National Institute of Infectious Diseases-Prof. Dr. Matei Bals Molecular Diagnostics Laboratory
Corina Casangiu, Leontina Banica, Marius Surleac, Ovidiu Vlaicu, Petre Milu, Robert Hohan, Simona Paraschiv, Dan Otelea		EPI_ISL_4731813	Department of Public Health Suceava		hCoV-19/Romania/SV-28441/2021	National Institute of Infectious Diseases-Prof. Dr. Matei Bals Molecular Diagnostics Laboratory
Corina Casangiu, Leontina Banica, Marius Surleac, Ovidiu Vlaicu, Petre Milu, Robert Hohan, Simona Paraschiv, Dan Otelea		EPI_ISL_4731817	Department of Public Health Suceava		hCoV-19/Romania/SV-28465/2021	National Institute of Infectious Diseases-Prof. Dr. Matei Bals Molecular Diagnostics Laboratory
Corina Casangiu, Leontina Banica, Marius Surleac, Ovidiu Vlaicu, Petre Milu, Robert Hohan, Simona Paraschiv, Dan Otelea		EPI_ISL_4731819	Department of Public Health Suceava		hCoV-19/Romania/SV-28467/2021	National Institute of Infectious Diseases-Prof. Dr. Matei Bals Molecular Diagnostics Laboratory
Corina Casangiu, Leontina Banica, Marius Surleac, Ovidiu Vlaicu, Petre Milu, Robert Hohan, Simona Paraschiv, Dan Otelea		EPI_ISL_4731826	Department of Public Health Botosani		hCoV-19/Romania/BT-28452/2021	National Institute of Infectious Diseases-Prof. Dr. Matei Bals Molecular Diagnostics Laboratory
Corina Casangiu, Leontina Banica, Marius Surleac, Ovidiu Vlaicu, Petre Milu, Robert Hohan, Simona Paraschiv, Dan Otelea		EPI_ISL_4731839	Department of Public Health Ilfov		hCoV-19/Romania/IF-29100/2021	National Institute of Infectious Diseases-Prof. Dr. Matei Bals Molecular Diagnostics Laboratory
Corina Casangiu, Leontina Banica, Marius Surleac, Ovidiu Vlaicu, Petre Milu, Robert Hohan, Simona Paraschiv, Dan Otelea		EPI_ISL_4731841	Department of Public Health Ilfov		hCoV-19/Romania/IF-29102/2021	National Institute of Infectious Diseases-Prof. Dr. Matei Bals Molecular Diagnostics Laboratory
Corina Casangiu, Leontina Banica, Marius Surleac, Ovidiu Vlaicu, Petre Milu, Robert Hohan, Simona Paraschiv, Dan Otelea		EPI_ISL_4731846	Department of Public Health Ilfov		hCoV-19/Romania/IF-29107/2021	National Institute of Infectious Diseases-Prof. Dr. Matei Bals Molecular Diagnostics Laboratory
Corina Casangiu, Leontina Banica, Marius Surleac, Ovidiu Vlaicu, Petre Milu, Robert Hohan, Simona Paraschiv, Dan Otelea		EPI_ISL_4731848	Department of Public Health Ilfov		hCoV-19/Romania/IF-29109/2021	National Institute of Infectious Diseases-Prof. Dr. Matei Bals Molecular Diagnostics Laboratory
Corina Casangiu, Leontina Banica, Marius Surleac, Ovidiu Vlaicu, Petre Milu, Robert Hohan, Simona Paraschiv, Dan Otelea		EPI_ISL_4731851	Department of Public Health Ilfov		hCoV-19/Romania/IF-29112/2021	National Institute of Infectious Diseases-Prof. Dr. Matei Bals Molecular Diagnostics Laboratory
Corina Casangiu, Leontina Banica, Marius Surleac, Ovidiu Vlaicu, Petre Milu, Robert Hohan, Simona Paraschiv, Dan Otelea		EPI_ISL_4731871	Department of Public Health Ilfov		hCoV-19/Romania/IF-29132/2021	National Institute of Infectious Diseases-Prof. Dr. Matei Bals Molecular Diagnostics Laboratory
Corina Casangiu, Leontina Banica, Marius Surleac, Ovidiu Vlaicu, Petre Milu, Robert Hohan, Simona Paraschiv, Dan Otelea		EPI_ISL_4731879	Department of Public Health Ilfov		hCoV-19/Romania/IF-29141/2021	National Institute of Infectious Diseases-Prof. Dr. Matei Bals Molecular Diagnostics Laboratory
Corina Casangiu, Leontina Banica, Marius Surleac, Ovidiu Vlaicu, Petre Milu, Robert Hohan, Simona Paraschiv, Dan Otelea		EPI_ISL_4731883	Department of Public Health Ilfov		hCoV-19/Romania/IF-29146/2021	National Institute of Infectious Diseases-Prof. Dr. Matei Bals Molecular Diagnostics Laboratory
Corina Casangiu, Leontina Banica, Marius Surleac, Ovidiu Vlaicu, Petre Milu, Robert Hohan, Simona Paraschiv, Dan Otelea		EPI_ISL_4731886	Department of Public Health Ilfov		hCoV-19/Romania/IF-29149/2021	National Institute of Infectious Diseases-Prof. Dr. Matei Bals Molecular Diagnostics Laboratory
Corina Casangiu, Leontina Banica, Marius Surleac, Ovidiu Vlaicu, Petre Milu, Robert Hohan, Simona Paraschiv, Dan Otelea		EPI_ISL_4731889	Department of Public Health Ilfov		hCoV-19/Romania/IF-29152/2021	National Institute of Infectious Diseases-Prof. Dr. Matei Bals Molecular Diagnostics Laboratory
Corina Casangiu, Leontina Banica, Marius Surleac, Ovidiu Vlaicu, Petre Milu, Robert Hohan, Simona Paraschiv, Dan Otelea		EPI_ISL_4731892	Department of Public Health Ilfov		hCoV-19/Romania/IF-29157/2021	National Institute of Infectious Diseases-Prof. Dr. Matei Bals Molecular Diagnostics Laboratory
Corina Casangiu, Leontina Banica, Marius Surleac, Ovidiu Vlaicu, Petre Milu, Robert Hohan, Simona Paraschiv, Dan Otelea		EPI_ISL_4731897	Department of Public Health Ilfov		hCoV-19/Romania/IF-29163/2021	National Institute of Infectious Diseases-Prof. Dr. Matei Bals Molecular Diagnostics Laboratory
Corina Casangiu, Leontina Banica, Marius Surleac, Ovidiu Vlaicu, Petre Milu, Robert Hohan, Simona Paraschiv, Dan Otelea		EPI_ISL_4731899	Department of Public Health Ilfov		hCoV-19/Romania/IF-29165/2021	National Institute of Infectious Diseases-Prof. Dr. Matei Bals Molecular Diagnostics Laboratory
Corina Casangiu, Leontina Banica, Marius Surleac, Ovidiu Vlaicu, Petre Milu, Robert Hohan, Simona Paraschiv, Dan Otelea		EPI_ISL_4731902	Department of Public Health Ilfov		hCoV-19/Romania/IF-29171/2021	National Institute of Infectious Diseases-Prof. Dr. Matei Bals Molecular Diagnostics Laboratory
Corina Casangiu, Leontina Banica, Marius Surleac, Ovidiu Vlaicu, Petre Milu, Robert Hohan, Simona Paraschiv, Dan Otelea		EPI_ISL_4731904	Department of Public Health Ilfov		hCoV-19/Romania/IF-29173/2021	National Institute of Infectious Diseases-Prof. Dr. Matei Bals Molecular Diagnostics Laboratory
Corina Casangiu, Leontina Banica, Marius Surleac, Ovidiu Vlaicu, Petre Milu, Robert Hohan, Simona Paraschiv, Dan Otelea		EPI_ISL_4731905	Department of Public Health Ilfov		hCoV-19/Romania/IF-29174/2021	National Institute of Infectious Diseases-Prof. Dr. Matei Bals Molecular Diagnostics Laboratory
Corina Casangiu, Leontina Banica, Marius Surleac, Ovidiu Vlaicu, Petre Milu, Robert Hohan, Simona Paraschiv, Dan Otelea		EPI_ISL_4731907	Department of Public Health Ilfov		hCoV-19/Romania/IF-29176/2021	National Institute of Infectious Diseases-Prof. Dr. Matei Bals Molecular Diagnostics Laboratory
Corina Casangiu, Leontina Banica, Marius Surleac, Ovidiu Vlaicu, Petre Milu, Robert Hohan, Simona Paraschiv, Dan Otelea		EPI_ISL_4731908	Department of Public Health Ilfov		hCoV-19/Romania/IF-29177/2021	National Institute of Infectious Diseases-Prof. Dr. Matei Bals Molecular Diagnostics Laboratory
Corina Casangiu, Leontina Banica, Marius Surleac, Ovidiu Vlaicu, Petre Milu, Robert Hohan, Simona Paraschiv, Dan Otelea		EPI_ISL_4731909	Department of Public Health Ilfov		hCoV-19/Romania/IF-29178/2021	National Institute of Infectious Diseases-Prof. Dr. Matei Bals Molecular Diagnostics Laboratory
Corina Casangiu, Leontina Banica, Marius Surleac, Ovidiu Vlaicu, Petre Milu, Robert Hohan, Simona Paraschiv, Dan Otelea		EPI_ISL_4731917	Department of Public Health Ilfov		hCoV-19/Romania/IF-29186/2021	National Institute of Infectious Diseases-Prof. Dr. Matei Bals Molecular Diagnostics Laboratory
Corina Casangiu, Leontina Banica, Marius Surleac, Ovidiu Vlaicu, Petre Milu, Robert Hohan, Simona Paraschiv, Dan Otelea		EPI_ISL_4731918	Department of Public Health Ilfov		hCoV-19/Romania/IF-29187/2021	National Institute of Infectious Diseases-Prof. Dr. Matei Bals Molecular Diagnostics Laboratory
Corina Casangiu, Leontina Banica, Marius Surleac, Ovidiu Vlaicu, Petre Milu, Robert Hohan, Simona Paraschiv, Dan Otelea		EPI_ISL_4731937	Department of Public Health Vaslui		hCoV-19/Romania/VS-29648/2021	National Institute of Infectious Diseases-Prof. Dr. Matei Bals Molecular Diagnostics Laboratory
Corina Casangiu, Leontina Banica, Marius Surleac, Ovidiu Vlaicu, Petre Milu, Robert Hohan, Simona Paraschiv, Dan Otelea		EPI_ISL_4731938	Department of Public Health Vaslui		hCoV-19/Romania/VS-29649/2021	National Institute of Infectious Diseases-Prof. Dr. Matei Bals Molecular Diagnostics Laboratory
Corina Casangiu, Leontina Banica, Marius Surleac, Ovidiu Vlaicu, Petre Milu, Robert Hohan, Simona Paraschiv, Dan Otelea		EPI_ISL_4731944	Department of Public Health Vaslui		hCoV-19/Romania/VS-29655/2021	National Institute of Infectious Diseases-Prof. Dr. Matei Bals Molecular Diagnostics Laboratory
Corina Casangiu, Leontina Banica, Marius Surleac, Ovidiu Vlaicu, Petre Milu, Robert Hohan, Simona Paraschiv, Dan Otelea		EPI_ISL_4731945	Department of Public Health Vaslui		hCoV-19/Romania/VS-29656/2021	National Institute of Infectious Diseases-Prof. Dr. Matei Bals Molecular Diagnostics Laboratory
Corina Casangiu, Leontina Banica, Marius Surleac, Ovidiu Vlaicu, Petre Milu, Robert Hohan, Simona Paraschiv, Dan Otelea		EPI_ISL_4731951	Department of Public Health Suceava		hCoV-19/Romania/SV-29662/2021	National Institute of Infectious Diseases-Prof. Dr. Matei Bals Molecular Diagnostics Laboratory
Corina Casangiu, Leontina Banica, Marius Surleac, Ovidiu Vlaicu, Petre Milu, Robert Hohan, Simona Paraschiv, Dan Otelea		EPI_ISL_4731952	Department of Public Health Suceava		hCoV-19/Romania/SV-29663/2021	National Institute of Infectious Diseases-Prof. Dr. Matei Bals Molecular Diagnostics Laboratory
Corina Casangiu, Leontina Banica, Marius Surleac, Ovidiu Vlaicu, Petre Milu, Robert Hohan, Simona Paraschiv, Dan Otelea		EPI_ISL_4731955	Department of Public Health Iasi		hCoV-19/Romania/IS-29666/2021	National Institute of Infectious Diseases-Prof. Dr. Matei Bals Molecular Diagnostics Laboratory
Corina Casangiu, Leontina Banica, Marius Surleac, Ovidiu Vlaicu, Petre Milu, Robert Hohan, Simona Paraschiv, Dan Otelea		EPI_ISL_4731963	Department of Public Health Iasi		hCoV-19/Romania/IS-29674/2021	National Institute of Infectious Diseases-Prof. Dr. Matei Bals Molecular Diagnostics Laboratory
Corina Casangiu, Leontina Banica, Marius Surleac, Ovidiu Vlaicu, Petre Milu, Robert Hohan, Simona Paraschiv, Dan Otelea		EPI_ISL_4731964	Department of Public Health Iasi		hCoV-19/Romania/IS-29675/2021	National Institute of Infectious Diseases-Prof. Dr. Matei Bals Molecular Diagnostics Laboratory
Corina Casangiu, Leontina Banica, Marius Surleac, Ovidiu Vlaicu, Petre Milu, Robert Hohan, Simona Paraschiv, Dan Otelea		EPI_ISL_4731966	Department of Public Health Bacau		hCoV-19/Romania/BC-29677/2021	National Institute of Infectious Diseases-Prof. Dr. Matei Bals Molecular Diagnostics Laboratory
Corina Casangiu, Leontina Banica, Marius Surleac, Ovidiu Vlaicu, Petre Milu, Robert Hohan, Simona Paraschiv, Dan Otelea		EPI_ISL_4731971	Department of Public Health Iasi		hCoV-19/Romania/IS-29682/2021	National Institute of Infectious Diseases-Prof. Dr. Matei Bals Molecular Diagnostics Laboratory
Corina Casangiu, Leontina Banica, Marius Surleac, Ovidiu Vlaicu, Petre Milu, Robert Hohan, Simona Paraschiv, Dan Otelea		EPI_ISL_4731972	Department of Public Health Iasi		hCoV-19/Romania/IS-29684/2021	National Institute of Infectious Diseases-Prof. Dr. Matei Bals Molecular Diagnostics Laboratory
Corina Casangiu, Leontina Banica, Marius Surleac, Ovidiu Vlaicu, Petre Milu, Robert Hohan, Simona Paraschiv, Dan Otelea		EPI_ISL_4731974	Department of Public Health Suceava		hCoV-19/Romania/SV-29685/2021	National Institute of Infectious Diseases-Prof. Dr. Matei Bals Molecular Diagnostics Laboratory
Corina Casangiu, Leontina Banica, Marius Surleac, Ovidiu Vlaicu, Petre Milu, Robert Hohan, Simona Paraschiv, Dan Otelea		EPI_ISL_4731975	Department of Public Health Iasi		hCoV-19/Romania/IS-29686/2021	National Institute of Infectious Diseases-Prof. Dr. Matei Bals Molecular Diagnostics Laboratory
Corina Casangiu, Leontina Banica, Marius Surleac, Ovidiu Vlaicu, Petre Milu, Robert Hohan, Simona Paraschiv, Dan Otelea		EPI_ISL_4731977	Department of Public Health Iasi		hCoV-19/Romania/IS-29688/2021	National Institute of Infectious Diseases-Prof. Dr. Matei Bals Molecular Diagnostics Laboratory
Corina Casangiu, Leontina Banica, Marius Surleac, Ovidiu Vlaicu, Petre Milu, Robert Hohan, Simona Paraschiv, Dan Otelea		EPI_ISL_4731978	Department of Public Health Iasi		hCoV-19/Romania/IS-29689/2021	National Institute of Infectious Diseases-Prof. Dr. Matei Bals Molecular Diagnostics Laboratory
Corina Casangiu, Leontina Banica, Marius Surleac, Ovidiu Vlaicu, Petre Milu, Robert Hohan, Simona Paraschiv, Dan Otelea		EPI_ISL_4731980	Department of Public Health Iasi		hCoV-19/Romania/IS-29691/2021	National Institute of Infectious Diseases-Prof. Dr. Matei Bals Molecular Diagnostics Laboratory
Corina Casangiu, Leontina Banica, Marius Surleac, Ovidiu Vlaicu, Petre Milu, Robert Hohan, Simona Paraschiv, Dan Otelea		EPI_ISL_4731981	Department of Public Health Iasi		hCoV-19/Romania/IS-29692/2021	National Institute of Infectious Diseases-Prof. Dr. Matei Bals Molecular Diagnostics Laboratory
Corina Casangiu, Leontina Banica, Marius Surleac, Ovidiu Vlaicu, Petre Milu, Robert Hohan, Simona Paraschiv, Dan Otelea		EPI_ISL_4731982	Department of Public Health Iasi		hCoV-19/Romania/IS-29693/2021	National Institute of Infectious Diseases-Prof. Dr. Matei Bals Molecular Diagnostics Laboratory
Corina Casangiu, Leontina Banica, Marius Surleac, Ovidiu Vlaicu, Petre Milu, Robert Hohan, Simona Paraschiv, Dan Otelea		EPI_ISL_4731983	Department of Public Health Iasi		hCoV-19/Romania/IS-29694/2021	National Institute of Infectious Diseases-Prof. Dr. Matei Bals Molecular Diagnostics Laboratory
Corina Casangiu, Leontina Banica, Marius Surleac, Ovidiu Vlaicu, Petre Milu, Robert Hohan, Simona Paraschiv, Dan Otelea		EPI_ISL_4731984	Department of Public Health Iasi		hCoV-19/Romania/IS-29695/2021	National Institute of Infectious Diseases-Prof. Dr. Matei Bals Molecular Diagnostics Laboratory
Corina Casangiu, Leontina Banica, Marius Surleac, Ovidiu Vlaicu, Petre Milu, Robert Hohan, Simona Paraschiv, Dan Otelea		EPI_ISL_4731985	Department of Public Health Iasi		hCoV-19/Romania/IS-29696/2021	National Institute of Infectious Diseases-Prof. Dr. Matei Bals Molecular Diagnostics Laboratory
Corina Casangiu, Leontina Banica, Marius Surleac, Ovidiu Vlaicu, Petre Milu, Robert Hohan, Simona Paraschiv, Dan Otelea		EPI_ISL_4731989	Department of Public Health Iasi		hCoV-19/Romania/IS-29700/2021	National Institute of Infectious Diseases-Prof. Dr. Matei Bals Molecular Diagnostics Laboratory
Corina Casangiu, Leontina Banica, Marius Surleac, Ovidiu Vlaicu, Petre Milu, Robert Hohan, Simona Paraschiv, Dan Otelea		EPI_ISL_4731992	Department of Public Health Iasi		hCoV-19/Romania/IS-29703/2021	National Institute of Infectious Diseases-Prof. Dr. Matei Bals Molecular Diagnostics Laboratory
Corina Casangiu, Leontina Banica, Marius Surleac, Ovidiu Vlaicu, Petre Milu, Robert Hohan, Simona Paraschiv, Dan Otelea		EPI_ISL_4731997	Department of Public Health Iasi		hCoV-19/Romania/IS-29708/2021	National Institute of Infectious Diseases-Prof. Dr. Matei Bals Molecular Diagnostics Laboratory
Corina Casangiu, Leontina Banica, Marius Surleac, Ovidiu Vlaicu, Petre Milu, Robert Hohan, Simona Paraschiv, Dan Otelea		EPI_ISL_4731998	Department of Public Health Iasi		hCoV-19/Romania/IS-29709/2021	National Institute of Infectious Diseases-Prof. Dr. Matei Bals Molecular Diagnostics Laboratory
Corina Casangiu, Leontina Banica, Marius Surleac, Ovidiu Vlaicu, Petre Milu, Robert Hohan, Simona Paraschiv, Dan Otelea		EPI_ISL_4731999	Department of Public Health Iasi		hCoV-19/Romania/IS-29711/2021	National Institute of Infectious Diseases-Prof. Dr. Matei Bals Molecular Diagnostics Laboratory
Corina Casangiu, Leontina Banica, Marius Surleac, Ovidiu Vlaicu, Petre Milu, Robert Hohan, Simona Paraschiv, Dan Otelea		EPI_ISL_4732000	Department of Public Health Iasi		hCoV-19/Romania/IS-29712/2021	National Institute of Infectious Diseases-Prof. Dr. Matei Bals Molecular Diagnostics Laboratory
Corina Casangiu, Leontina Banica, Marius Surleac, Ovidiu Vlaicu, Petre Milu, Robert Hohan, Simona Paraschiv, Dan Otelea		EPI_ISL_4732002	Department of Public Health Iasi		hCoV-19/Romania/IS-29714/2021	National Institute of Infectious Diseases-Prof. Dr. Matei Bals Molecular Diagnostics Laboratory
Corina Casangiu, Leontina Banica, Marius Surleac, Ovidiu Vlaicu, Petre Milu, Robert Hohan, Simona Paraschiv, Dan Otelea		EPI_ISL_4732008	Department of Public Health Iasi		hCoV-19/Romania/IS-29721/2021	National Institute of Infectious Diseases-Prof. Dr. Matei Bals Molecular Diagnostics Laboratory
Corina Casangiu, Leontina Banica, Marius Surleac, Ovidiu Vlaicu, Petre Milu, Robert Hohan, Simona Paraschiv, Dan Otelea		EPI_ISL_4732011	Department of Public Health Iasi		hCoV-19/Romania/IS-29724/2021	National Institute of Infectious Diseases-Prof. Dr. Matei Bals Molecular Diagnostics Laboratory
Corina Casangiu, Leontina Banica, Marius Surleac, Ovidiu Vlaicu, Petre Milu, Robert Hohan, Simona Paraschiv, Dan Otelea		EPI_ISL_4732012	Department of Public Health Iasi		hCoV-19/Romania/IS-29725/2021	National Institute of Infectious Diseases-Prof. Dr. Matei Bals Molecular Diagnostics Laboratory
Luiza Ustea, Nicoleta Paraschiv, Sorin Dinu, Carmen Cherciu, Mihaela Oprea, Mihaela Lazar		EPI_ISL_4917618	Clinical Emergency County Hospital, Craiova		hCoV-19/Romania/Dolj_467714/2021	Cantacuzino Institute Virology
Luiza Ustea, Nicoleta Paraschiv, Sorin Dinu, Carmen Cherciu, Mihaela Oprea, Mihaela Lazar		EPI_ISL_4917642	Cantacuzino National Military-Medical Institute, Viral Respiratory Infections Laboratory		hCoV-19/Romania/Dambovita_468409/2021	Cantacuzino Institute Virology
Luiza Ustea, Nicoleta Paraschiv, Sorin Dinu, Carmen Cherciu, Mihaela Oprea, Mihaela Lazar		EPI_ISL_4917643	Cantacuzino National Military-Medical Institute, Viral Respiratory Infections Laboratory		hCoV-19/Romania/Dambovita_468410/2021	Cantacuzino Institute Virology
Luiza Ustea, Nicoleta Paraschiv, Sorin Dinu, Carmen Cherciu, Mihaela Oprea, Mihaela Lazar		EPI_ISL_4917639	Cantacuzino National Military-Medical Institute, Viral Respiratory Infections Laboratory		hCoV-19/Romania/Dambovita_468280/2021	Cantacuzino Institute Virology
Luiza Ustea, Nicoleta Paraschiv, Sorin Dinu, Carmen Cherciu, Mihaela Oprea, Mihaela Lazar		EPI_ISL_4917640	Cantacuzino National Military-Medical Institute, Viral Respiratory Infections Laboratory		hCoV-19/Romania/Dambovita_468281/2021	Cantacuzino Institute Virology
Luiza Ustea, Nicoleta Paraschiv, Sorin Dinu, Carmen Cherciu, Mihaela Oprea, Mihaela Lazar		EPI_ISL_4917703	Clinical Emergency County Hospital, Craiova		hCoV-19/Romania/Dolj_469561/2021	Cantacuzino National Military-Medical Institute, Viral Respiratory Infections Laboratory
Luiza Ustea, Nicoleta Paraschiv, Sorin Dinu, Carmen Cherciu, Mihaela Oprea, Mihaela Lazar		EPI_ISL_4917710	Clinical Emergency County Hospital, Craiova		hCoV-19/Romania/Dolj_469568/2021	Cantacuzino National Military-Medical Institute, Viral Respiratory Infections Laboratory
Luiza Ustea, Nicoleta Paraschiv, Sorin Dinu, Carmen Cherciu, Mihaela Oprea, Mihaela Lazar		EPI_ISL_4917709	Clinical Emergency County Hospital, Craiova		hCoV-19/Romania/Dolj_469567/2021	Cantacuzino National Military-Medical Institute, Viral Respiratory Infections Laboratory
Luiza Ustea, Nicoleta Paraschiv, Sorin Dinu, Carmen Cherciu, Mihaela Oprea, Mihaela Lazar		EPI_ISL_4917730	Cantacuzino National Military-Medical Institute, Viral Respiratory Infections Laboratory		hCoV-19/Romania/Bihor_469645/2021	Cantacuzino National Military-Medical Institute, Viral Respiratory Infections Laboratory
Luiza Ustea, Nicoleta Paraschiv, Sorin Dinu, Carmen Cherciu, Mihaela Oprea, Mihaela Lazar		EPI_ISL_4917735	Clinical Hospital of Infectious Diseases, Cluj-Napoca		hCoV-19/Romania/Cluj_469656/2021	Cantacuzino National Military-Medical Institute, Viral Respiratory Infections Laboratory
Luiza Ustea, Nicoleta Paraschiv, Sorin Dinu, Carmen Cherciu, Mihaela Oprea, Mihaela Lazar		EPI_ISL_4917591	Cantacuzino National Military-Medical Institute, Viral Respiratory Infections Laboratory		hCoV-19/Romania/Cluj_467621/2021	Cantacuzino Institute Virology
Luiza Ustea, Nicoleta Paraschiv, Sorin Dinu, Carmen Cherciu, Mihaela Oprea, Mihaela Lazar		EPI_ISL_4917614	Clinical Emergency County Hospital, Craiova		hCoV-19/Romania/Dolj_467710/2021	Cantacuzino Institute Virology
Luiza Ustea, Nicoleta Paraschiv, Sorin Dinu, Carmen Cherciu, Mihaela Oprea, Mihaela Lazar		EPI_ISL_4917720	Cantacuzino National Military-Medical Institute, Viral Respiratory Infections Laboratory		hCoV-19/Romania/Dolj_469578/2021	Cantacuzino National Military-Medical Institute, Viral Respiratory Infections Laboratory
Luiza Ustea, Nicoleta Paraschiv, Sorin Dinu, Carmen Cherciu, Mihaela Oprea, Mihaela Lazar		EPI_ISL_4917727	Clinical Hospital of Infectious Diseases, Cluj-Napoca		hCoV-19/Romania/Cluj_469633/2021	Cantacuzino National Military-Medical Institute, Viral Respiratory Infections Laboratory
Luiza Ustea, Nicoleta Paraschiv, Sorin Dinu, Carmen Cherciu, Mihaela Oprea, Mihaela Lazar		EPI_ISL_4917728	Clinical Hospital of Infectious Diseases, Cluj-Napoca		hCoV-19/Romania/Cluj_469634/2021	Cantacuzino National Military-Medical Institute, Viral Respiratory Infections Laboratory
Luiza Ustea, Nicoleta Paraschiv, Sorin Dinu, Carmen Cherciu, Mihaela Oprea, Mihaela Lazar		EPI_ISL_4917734	Clinical Hospital of Infectious Diseases, Cluj-Napoca		hCoV-19/Romania/Cluj_469655/2021	Cantacuzino National Military-Medical Institute, Viral Respiratory Infections Laboratory
Luiza Ustea, Nicoleta Paraschiv, Sorin Dinu, Carmen Cherciu, Mihaela Oprea, Mihaela Lazar		EPI_ISL_4917740	Cantacuzino National Military-Medical Institute, Viral Respiratory Infections Laboratory		hCoV-19/Romania/Dambovita_469692/2021	Cantacuzino National Military-Medical Institute, Viral Respiratory Infections Laboratory
Luiza Ustea, Nicoleta Paraschiv, Sorin Dinu, Carmen Cherciu, Mihaela Oprea, Mihaela Lazar		EPI_ISL_4917742	Cantacuzino National Military-Medical Institute, Viral Respiratory Infections Laboratory		hCoV-19/Romania/Bucuresti_469728/2021	Cantacuzino National Military-Medical Institute, Viral Respiratory Infections Laboratory
Luiza Ustea, Nicoleta Paraschiv, Sorin Dinu, Carmen Cherciu, Mihaela Oprea, Mihaela Lazar		EPI_ISL_4917743	Cantacuzino National Military-Medical Institute, Viral Respiratory Infections Laboratory		hCoV-19/Romania/Prahova_469741/2021	Cantacuzino National Military-Medical Institute, Viral Respiratory Infections Laboratory
Luiza Ustea, Nicoleta Paraschiv, Sorin Dinu, Carmen Cherciu, Mihaela Oprea, Mihaela Lazar		EPI_ISL_4917585	Cantacuzino National Military-Medical Institute, Viral Respiratory Infections Laboratory		hCoV-19/Romania/Cluj_467615/2021	Cantacuzino Institute Virology
Luiza Ustea, Nicoleta Paraschiv, Sorin Dinu, Carmen Cherciu, Mihaela Oprea, Mihaela Lazar		EPI_ISL_4917593	Cantacuzino National Military-Medical Institute, Viral Respiratory Infections Laboratory		hCoV-19/Romania/Cluj_467624/2021	Cantacuzino Institute Virology
Luiza Ustea, Nicoleta Paraschiv, Sorin Dinu, Carmen Cherciu, Mihaela Oprea, Mihaela Lazar		EPI_ISL_4917610	Clinical Emergency County Hospital, Craiova		hCoV-19/Romania/Dolj_467706/2021	Cantacuzino Institute Virology
Luiza Ustea, Nicoleta Paraschiv, Sorin Dinu, Carmen Cherciu, Mihaela Oprea, Mihaela Lazar		EPI_ISL_4917633	Cantacuzino National Military-Medical Institute, Viral Respiratory Infections Laboratory		hCoV-19/Romania/Dambovita_468140/2021	Cantacuzino Institute Virology
Luiza Ustea, Nicoleta Paraschiv, Sorin Dinu, Carmen Cherciu, Mihaela Oprea, Mihaela Lazar		EPI_ISL_4917641	Cantacuzino National Military-Medical Institute, Viral Respiratory Infections Laboratory		hCoV-19/Romania/Dambovita_468282/2021	Cantacuzino Institute Virology
Luiza Ustea, Nicoleta Paraschiv, Sorin Dinu, Carmen Cherciu, Mihaela Oprea, Mihaela Lazar		EPI_ISL_4917753	Cantacuzino National Military-Medical Institute, Viral Respiratory Infections Laboratory		hCoV-19/Romania/Prahova_469884/2021	Cantacuzino National Military-Medical Institute, Viral Respiratory Infections Laboratory
Luiza Ustea, Nicoleta Paraschiv, Sorin Dinu, Carmen Cherciu, Mihaela Oprea, Mihaela Lazar		EPI_ISL_4917754	Cantacuzino National Military-Medical Institute, Viral Respiratory Infections Laboratory		hCoV-19/Romania/Prahova_469894/2021	Cantacuzino National Military-Medical Institute, Viral Respiratory Infections Laboratory
Luiza Ustea, Nicoleta Paraschiv, Sorin Dinu, Carmen Cherciu, Mihaela Oprea, Mihaela Lazar		EPI_ISL_4917649	Clinical Hospital of Infectious Diseases, Cluj-Napoca		hCoV-19/Romania/Cluj_468494_/2021	Cantacuzino Institute Virology
Luiza Ustea, Nicoleta Paraschiv, Sorin Dinu, Carmen Cherciu, Mihaela Oprea, Mihaela Lazar		EPI_ISL_4917723	Clinical Hospital of Infectious Diseases, Cluj-Napoca		hCoV-19/Romania/Cluj_469628/2021	Cantacuzino National Military-Medical Institute, Viral Respiratory Infections Laboratory
Luiza Ustea, Nicoleta Paraschiv, Sorin Dinu, Carmen Cherciu, Mihaela Oprea, Mihaela Lazar		EPI_ISL_4917756	Cantacuzino National Military-Medical Institute, Viral Respiratory Infections Laboratory		hCoV-19/Romania/Dambovita_470020/2021	Cantacuzino National Military-Medical Institute, Viral Respiratory Infections Laboratory
Luiza Ustea, Nicoleta Paraschiv, Sorin Dinu, Carmen Cherciu, Mihaela Oprea, Mihaela Lazar		EPI_ISL_4917762	Cantacuzino National Military-Medical Institute, Viral Respiratory Infections Laboratory		hCoV-19/Romania/Teleorman_470098/2021	Cantacuzino National Military-Medical Institute, Viral Respiratory Infections Laboratory
Luiza Ustea, Nicoleta Paraschiv, Sorin Dinu, Carmen Cherciu, Mihaela Oprea, Mihaela Lazar		EPI_ISL_4917764	Cantacuzino National Military-Medical Institute, Viral Respiratory Infections Laboratory		hCoV-19/Romania/Teleorman_470100/2021	Cantacuzino National Military-Medical Institute, Viral Respiratory Infections Laboratory
Luiza Ustea, Nicoleta Paraschiv, Sorin Dinu, Carmen Cherciu, Mihaela Oprea, Mihaela Lazar		EPI_ISL_4917771	Cantacuzino National Military-Medical Institute, Viral Respiratory Infections Laboratory		hCoV-19/Romania/Teleorman_470118/2021	Cantacuzino National Military-Medical Institute, Viral Respiratory Infections Laboratory
Luiza Ustea, Nicoleta Paraschiv, Sorin Dinu, Carmen Cherciu, Mihaela Oprea, Mihaela Lazar		EPI_ISL_7962597	Clinical Emergency County Hospital, Craiova		hCoV-19/Romania/DJ_487450/2021	Cantacuzino National Military-Medical Institute, Viral Respiratory Infections Laboratory
Luiza Ustea, Nicoleta Paraschiv, Sorin Dinu, Carmen Cherciu, Mihaela Oprea, Mihaela Lazar		EPI_ISL_4917700	Clinical Emergency County Hospital, Craiova		hCoV-19/Romania/Dolj_469558/2021	Cantacuzino National Military-Medical Institute, Viral Respiratory Infections Laboratory
Luiza Ustea, Nicoleta Paraschiv, Sorin Dinu, Carmen Cherciu, Mihaela Oprea, Mihaela Lazar		EPI_ISL_4917575	Cantacuzino National Military-Medical Institute, Viral Respiratory Infections Laboratory		hCoV-19/Romania/Prahova_467533/2021	Cantacuzino Institute Virology
Luiza Ustea, Nicoleta Paraschiv, Sorin Dinu, Carmen Cherciu, Mihaela Oprea, Mihaela Lazar		EPI_ISL_4917659	Clinical Hospital of Infectious Diseases, Cluj-Napoca		hCoV-19/Romania/Cluj_468504_/2021	Cantacuzino Institute Virology
Luiza Ustea, Nicoleta Paraschiv, Sorin Dinu, Carmen Cherciu, Mihaela Oprea, Mihaela Lazar		EPI_ISL_4917580	Cantacuzino National Military-Medical Institute, Viral Respiratory Infections Laboratory		hCoV-19/Romania/Maramures_467610/2021	Cantacuzino Institute Virology
Luiza Ustea, Nicoleta Paraschiv, Sorin Dinu, Carmen Cherciu, Mihaela Oprea, Mihaela Lazar		EPI_ISL_4917583	Cantacuzino National Military-Medical Institute, Viral Respiratory Infections Laboratory		hCoV-19/Romania/Maramures_467613/2021	Cantacuzino Institute Virology
Luiza Ustea, Nicoleta Paraschiv, Sorin Dinu, Carmen Cherciu, Mihaela Oprea, Mihaela Lazar		EPI_ISL_4917571	Cantacuzino National Military-Medical Institute, Viral Respiratory Infections Laboratory		hCoV-19/Romania/Dambovita_467508/2021	Cantacuzino Institute Virology
Luiza Ustea, Nicoleta Paraschiv, Sorin Dinu, Carmen Cherciu, Mihaela Oprea, Mihaela Lazar		EPI_ISL_4917572	Cantacuzino National Military-Medical Institute, Viral Respiratory Infections Laboratory		hCoV-19/Romania/Dambovita_467509/2021	Cantacuzino Institute Virology
Luiza Ustea, Nicoleta Paraschiv, Sorin Dinu, Carmen Cherciu, Mihaela Oprea, Mihaela Lazar		EPI_ISL_4917599	Cantacuzino National Military-Medical Institute, Viral Respiratory Infections Laboratory		hCoV-19/Romania/Bihor_467637/2021	Cantacuzino Institute Virology
Anca Botezatu, Iulia Virginia Iancu, Adrian Albulescu, Alina Fudulu, Coralia Bleotu, Mihaela Economescu, Laura Necula, Denisa Dragu, Lilia Matei, Ioana Pitica, Marinela Bostan, Mirela Mihaila, Laura Grecu, Camelia Sultana, Simona Ruta, Ana Iulia Neagu, Adriana Plesa, Saviana Nedeianu, Alina Nastasie, Cristina Mambet,Gabriela Anton, Carmen Cristina Diaconu		EPI_ISL_11450497	"Stefan S. Nicolau" Institute of Virology		hCoV-19/Romania/4209IOFE/2021	"Stefan S. Nicolau" Institute of Virology
Luiza Ustea, Nicoleta Paraschiv, Sorin Dinu, Carmen Cherciu, Mihaela Oprea, Mihaela Lazar		EPI_ISL_4917611	Clinical Emergency County Hospital, Craiova		hCoV-19/Romania/Dolj_467707/2021	Cantacuzino Institute Virology
Luiza Ustea, Nicoleta Paraschiv, Sorin Dinu, Carmen Cherciu, Mihaela Oprea, Mihaela Lazar		EPI_ISL_4917604	Cantacuzino National Military-Medical Institute, Viral Respiratory Infections Laboratory		hCoV-19/Romania/Dambovita_467674/2021	Cantacuzino Institute Virology
Luiza Ustea, Nicoleta Paraschiv, Sorin Dinu, Carmen Cherciu, Mihaela Oprea, Mihaela Lazar		EPI_ISL_4917676	Cantacuzino National Military-Medical Institute, Viral Respiratory Infections Laboratory		hCoV-19/Romania/Bucuresti_469137/2021	Cantacuzino National Military-Medical Institute, Viral Respiratory Infections Laboratory
Luiza Ustea, Nicoleta Paraschiv, Sorin Dinu, Carmen Cherciu, Mihaela Oprea, Mihaela Lazar		EPI_ISL_4917677	Cantacuzino National Military-Medical Institute, Viral Respiratory Infections Laboratory		hCoV-19/Romania/Bucuresti_469237/2021	Cantacuzino National Military-Medical Institute, Viral Respiratory Infections Laboratory
Luiza Ustea, Nicoleta Paraschiv, Sorin Dinu, Carmen Cherciu, Mihaela Oprea, Mihaela Lazar		EPI_ISL_4917694	Clinical Emergency County Hospital, Craiova		hCoV-19/Romania/Dolj_469552/2021	Cantacuzino National Military-Medical Institute, Viral Respiratory Infections Laboratory
Luiza Ustea, Nicoleta Paraschiv, Sorin Dinu, Carmen Cherciu, Mihaela Oprea, Mihaela Lazar		EPI_ISL_4917711	Clinical Emergency County Hospital, Craiova		hCoV-19/Romania/Dolj_469569/2021	Cantacuzino National Military-Medical Institute, Viral Respiratory Infections Laboratory
Luiza Ustea, Nicoleta Paraschiv, Sorin Dinu, Carmen Cherciu, Mihaela Oprea, Mihaela Lazar		EPI_ISL_7962616	Clinical Emergency County Hospital, Craiova		hCoV-19/Romania/DJ_487559/2021	Cantacuzino National Military-Medical Institute, Viral Respiratory Infections Laboratory
Corina Casangiu, Leontina Banica, Marius Surleac, Ovidiu Vlaicu, Petre Milu, Robert Hohan, Simona Paraschiv, Dan Otelea		EPI_ISL_4800072	Department of Public Health Constanta		hCoV-19/Romania/CT-24013/2021	National Institute of Infectious Diseases-Prof. Dr. Matei Bals Molecular Diagnostics Laboratory
Corina Casangiu, Leontina Banica, Marius Surleac, Ovidiu Vlaicu, Petre Milu, Robert Hohan, Simona Paraschiv, Dan Otelea		EPI_ISL_4800090	Department of Public Health Iasi		hCoV-19/Romania/IS-29720/2021	National Institute of Infectious Diseases-Prof. Dr. Matei Bals Molecular Diagnostics Laboratory
Luiza Ustea, Nicoleta Paraschiv, Sorin Dinu, Carmen Cherciu, Mihaela Oprea, Mihaela Lazar		EPI_ISL_7967507	Clinical Hospital of Infectious Diseases, Cluj-Napoca		hCoV-19/Romania/CJ_486171/2021	Cantacuzino National Military-Medical Institute, Viral Respiratory Infections Laboratory
Corina Casangiu, Leontina Banica, Marius Surleac, Ovidiu Vlaicu, Petre Milu, Robert Hohan, Simona Paraschiv, Dan Otelea		EPI_ISL_4184094	Department of Public Health Bacau		hCoV-19/Romania/BC-20984/2021	National Institute of Infectious Diseases-Prof. Dr. Matei Bals Molecular Diagnostics Laboratory
Luiza Ustea, Nicoleta Paraschiv, Sorin Dinu, Carmen Cherciu, Mihaela Oprea, Mihaela Lazar		EPI_ISL_5393420	Cantacuzino National Military-Medical Institute, Viral Respiratory Infections Laboratory		hCoV-19/Romania/PH-479129/2021	Cantacuzino National Military-Medical Institute, Viral Respiratory Infections Laboratory
Corina Casangiu, Leontina Banica, Marius Surleac, Ovidiu Vlaicu, Petre Milu, Robert Hohan, Simona Paraschiv, Dan Otelea		EPI_ISL_4184511	Department of Public Health Bucharest		hCoV-19/Romania/B-23589/2021	National Institute of Infectious Diseases-Prof. Dr. Matei Bals Molecular Diagnostics Laboratory
Corina Casangiu, Leontina Banica, Marius Surleac, Ovidiu Vlaicu, Petre Milu, Robert Hohan, Simona Paraschiv, Dan Otelea		EPI_ISL_4184518	Department of Public Health Bucharest		hCoV-19/Romania/B-23592/2021	National Institute of Infectious Diseases-Prof. Dr. Matei Bals Molecular Diagnostics Laboratory
Corina Casangiu, Leontina Banica, Marius Surleac, Ovidiu Vlaicu, Petre Milu, Robert Hohan, Simona Paraschiv, Dan Otelea		EPI_ISL_4184549	Department of Public Health Bucharest		hCoV-19/Romania/B-23605/2021	National Institute of Infectious Diseases-Prof. Dr. Matei Bals Molecular Diagnostics Laboratory
Anca Botezatu, Iulia Virginia Iancu, Adrian Albulescu, Alina Fudulu, Coralia Bleotu, Mihaela Economescu, Laura Necula, Denisa Dragu, Lilia Matei, Ioana Pitica, Marinela Bostan, Mirela Mihaila, Laura Grecu, Camelia Sultana, Simona Ruta, Ana Iulia Neagu, Adriana Plesa, Saviana Nedeianu, Alina Nastasie, Cristina Mambet,Gabriela Anton, Carmen Cristina Diaconu		EPI_ISL_11114446	"Stefan S. Nicolau"Institute of Virology		hCoV-19/Romania/3898PRGE/2021	"Stefan S. Nicolau"Institute of Virology
Anca-Lelia (Riza) Costache, Ioana Streata, Stefania Dorobantu, Adina Dragos, Mihai Cucu, Ana-Maria Buga, Razvan Plesea, Andrei Pirvu, Elena Plesea, Monica Cara, Mihai Ioana		EPI_ISL_5830185	Medical Genetics Laboratory, Regional Centre of Medical Genetics, Emergency County Hospital Craiova		hCoV-19/Romania/SC23888/2021	Medical Genetics Laboratory, Regional Centre of Medical Genetics, Emergency County Hospital Craiova
Luiza Ustea, Nicoleta Paraschiv, Sorin Dinu, Carmen Cherciu, Mihaela Oprea, Mihaela Lazar		EPI_ISL_4955891	Clinical Hospital of Infectious Diseases, Cluj-Napoca		hCoV-19/Romania/Cluj_470553/2021	Cantacuzino National Military-Medical Institute, Viral Respiratory Infections Laboratory
Luiza Ustea, Nicoleta Paraschiv, Sorin Dinu, Carmen Cherciu, Mihaela Oprea, Mihaela Lazar		EPI_ISL_6482382	Clinical Emergency County Hospital, Craiova		hCoV-19/Romania/DJ-481976/2021	Cantacuzino National Military-Medical Institute, Viral Respiratory Infections Laboratory
Luiza Ustea, Nicoleta Paraschiv, Sorin Dinu, Carmen Cherciu, Mihaela Oprea, Mihaela Lazar		EPI_ISL_6575073	Cantacuzino National Military-Medical Institute, Viral Respiratory Infections Laboratory		hCoV-19/Romania/VN-482654/2021	Cantacuzino National Military-Medical Institute, Viral Respiratory Infections Laboratory
Luiza Ustea, Nicoleta Paraschiv, Sorin Dinu, Carmen Cherciu, Mihaela Oprea, Mihaela Lazar		EPI_ISL_6575110	Cantacuzino National Military-Medical Institute, Viral Respiratory Infections Laboratory		hCoV-19/Romania/PH-483480/2021	Cantacuzino National Military-Medical Institute, Viral Respiratory Infections Laboratory
Luiza Ustea, Nicoleta Paraschiv, Sorin Dinu, Carmen Cherciu, Mihaela Oprea, Mihaela Lazar		EPI_ISL_4917757	Cantacuzino National Military-Medical Institute, Viral Respiratory Infections Laboratory		hCoV-19/Romania/Prahova_470033/2021	Cantacuzino National Military-Medical Institute, Viral Respiratory Infections Laboratory
Luiza Ustea, Nicoleta Paraschiv, Sorin Dinu, Carmen Cherciu, Mihaela Oprea, Mihaela Lazar		EPI_ISL_4919818	Cantacuzino National Military-Medical Institute, Viral Respiratory Infections Laboratory		hCoV-19/Romania/Calarasi_468842/2021	Cantacuzino Institute Virology
Luiza Ustea, Nicoleta Paraschiv, Sorin Dinu, Carmen Cherciu, Mihaela Oprea, Mihaela Lazar		EPI_ISL_4956011	Clinical Emergency County Hospital, Craiova		hCoV-19/Romania/Dolj_470730/2021	Cantacuzino National Military-Medical Institute, Viral Respiratory Infections Laboratory
Luiza Ustea, Nicoleta Paraschiv, Sorin Dinu, Carmen Cherciu, Mihaela Oprea, Mihaela Lazar		EPI_ISL_5741979	Clinical Emergency County Hospital, Craiova		hCoV-19/Romania/DJ-480080/2021	Cantacuzino National Military-Medical Institute, Viral Respiratory Infections Laboratory
Luiza Ustea, Nicoleta Paraschiv, Sorin Dinu, Carmen Cherciu, Mihaela Oprea, Mihaela Lazar		EPI_ISL_5741445	Clinical Emergency County Hospital, Craiova		hCoV-19/Romania/DJ-481903/2021	Cantacuzino National Military-Medical Institute, Viral Respiratory Infections Laboratory
Luiza Ustea, Nicoleta Paraschiv, Sorin Dinu, Carmen Cherciu, Mihaela Oprea, Mihaela Lazar		EPI_ISL_5741562	Cantacuzino National Military-Medical Institute, Viral Respiratory Infections Laboratory		hCoV-19/Romania/MM-480478/2021	Cantacuzino National Military-Medical Institute, Viral Respiratory Infections Laboratory
Anca-Lelia (Riza) Costache, Ioana Streata, Stefania Dorobantu, Adina Dragos, Mihai Cucu, Ana-Maria Buga, Razvan Plesea, Andrei Pirvu, Elena Plesea, Monica Cara, Mihai Ioana		EPI_ISL_6000479	Medical Genetics Laboratory, Regional Centre of Medical Genetics, Emergency County Hospital Craiova		hCoV-19/Romania/DJ93068/2021	Medical Genetics Laboratory, Regional Centre of Medical Genetics, Emergency County Hospital Craiova
Corina Casangiu, Leontina Banica, Marius Surleac, Ovidiu Vlaicu, Petre Milu, Robert Hohan, Simona Paraschiv, Dan Otelea		EPI_ISL_4416334	Department of Public Health Ilfov		hCoV-19/Romania/IF-25972/2021	National Institute of Infectious Diseases-Prof. Dr. Matei Bals Molecular Diagnostics Laboratory
Corina Casangiu, Leontina Banica, Marius Surleac, Ovidiu Vlaicu, Petre Milu, Robert Hohan, Simona Paraschiv, Dan Otelea		EPI_ISL_3342032	Department of Public Health Iasi		hCoV-19/Romania/IS-18864/2021	National Institute of Infectious Diseases-Prof. Dr. Matei Bals Molecular Diagnostics Laboratory
Corina Casangiu, Leontina Banica, Marius Surleac, Ovidiu Vlaicu, Petre Milu, Robert Hohan, Simona Paraschiv, Dan Otelea		EPI_ISL_3342033	Department of Public Health Iasi		hCoV-19/Romania/IS-18865/2021	National Institute of Infectious Diseases-Prof. Dr. Matei Bals Molecular Diagnostics Laboratory
Corina Casangiu, Leontina Banica, Marius Surleac, Ovidiu Vlaicu, Petre Milu, Robert Hohan, Simona Paraschiv, Dan Otelea		EPI_ISL_3342035	Department of Public Health Iasi		hCoV-19/Romania/IS-18867/2021	National Institute of Infectious Diseases-Prof. Dr. Matei Bals Molecular Diagnostics Laboratory
Luiza Ustea, Nicoleta Paraschiv, Sorin Dinu, Carmen Cherciu, Mihaela Oprea, Mihaela Lazar		EPI_ISL_7967399	Clinical Emergency County Hospital, Craiova		hCoV-19/Romania/DJ_486046/2021	Cantacuzino National Military-Medical Institute, Viral Respiratory Infections Laboratory
Luiza Ustea, Nicoleta Paraschiv, Sorin Dinu, Carmen Cherciu, Mihaela Oprea, Mihaela Lazar		EPI_ISL_5742270	Clinical Emergency County Hospital, Craiova		hCoV-19/Romania/DJ-480241/2021	Cantacuzino National Military-Medical Institute, Viral Respiratory Infections Laboratory
Anca Botezatu, Iulia Virginia Iancu, Adrian Albulescu, Alina Fudulu, Coralia Bleotu, Mihaela Economescu, Laura Necula, Denisa Dragu, Lilia Matei, Ioana Pitica, Marinela Bostan, Mirela Mihaila, Laura Grecu, Camelia Sultana, Simona Ruta, Ana Iulia Neagu, Adriana Plesa, Saviana Nedeianu, Alina Nastasie, Cristina Mambet,Gabriela Anton, Carmen Cristina Diaconu		EPI_ISL_11450499	"Stefan S. Nicolau" Institute of Virology		hCoV-19/Romania/4221IOCO/2021	"Stefan S. Nicolau" Institute of Virology
Luiza Ustea, Nicoleta Paraschiv, Sorin Dinu, Carmen Cherciu, Mihaela Oprea, Mihaela Lazar		EPI_ISL_7962639	Clinical Emergency County Hospital, Craiova		hCoV-19/Romania/DJ_487455/2021	Cantacuzino National Military-Medical Institute, Viral Respiratory Infections Laboratory
Luiza Ustea, Nicoleta Paraschiv, Sorin Dinu, Carmen Cherciu, Mihaela Oprea, Mihaela Lazar		EPI_ISL_7963039	Cantacuzino National Military-Medical Institute, Viral Respiratory Infections Laboratory		hCoV-19/Romania/BH_489760/2021	Cantacuzino National Military-Medical Institute, Viral Respiratory Infections Laboratory
Luiza Ustea, Nicoleta Paraschiv, Sorin Dinu, Carmen Cherciu, Mihaela Oprea, Mihaela Lazar		EPI_ISL_7967339	Clinical Emergency County Hospital, Craiova		hCoV-19/Romania/DJ_485931/2021	Cantacuzino National Military-Medical Institute, Viral Respiratory Infections Laboratory
Luiza Ustea, Nicoleta Paraschiv, Sorin Dinu, Carmen Cherciu, Mihaela Oprea, Mihaela Lazar		EPI_ISL_4917693	Clinical Emergency County Hospital, Craiova		hCoV-19/Romania/Dolj_469551/2021	Cantacuzino National Military-Medical Institute, Viral Respiratory Infections Laboratory
Luiza Ustea, Nicoleta Paraschiv, Sorin Dinu, Carmen Cherciu, Mihaela Oprea, Mihaela Lazar		EPI_ISL_4917619	Clinical Emergency County Hospital, Craiova		hCoV-19/Romania/Dolj_467715/2021	Cantacuzino Institute Virology
Luiza Ustea, Nicoleta Paraschiv, Sorin Dinu, Carmen Cherciu, Mihaela Oprea, Mihaela Lazar		EPI_ISL_4917631	Cantacuzino National Military-Medical Institute, Viral Respiratory Infections Laboratory		hCoV-19/Romania/Hunedoara_467952/2021	Cantacuzino Institute Virology
Luiza Ustea, Nicoleta Paraschiv, Sorin Dinu, Carmen Cherciu, Mihaela Oprea, Mihaela Lazar		EPI_ISL_4917635	Cantacuzino National Military-Medical Institute, Viral Respiratory Infections Laboratory		hCoV-19/Romania/Hunedoara_468220/2021	Cantacuzino Institute Virology
Luiza Ustea, Nicoleta Paraschiv, Sorin Dinu, Carmen Cherciu, Mihaela Oprea, Mihaela Lazar		EPI_ISL_4917654	Clinical Hospital of Infectious Diseases, Cluj-Napoca		hCoV-19/Romania/Cluj_468499_/2021	Cantacuzino Institute Virology
Luiza Ustea, Nicoleta Paraschiv, Sorin Dinu, Carmen Cherciu, Mihaela Oprea, Mihaela Lazar		EPI_ISL_4917655	Clinical Hospital of Infectious Diseases, Cluj-Napoca		hCoV-19/Romania/Cluj_468500_/2021	Cantacuzino Institute Virology
Luiza Ustea, Nicoleta Paraschiv, Sorin Dinu, Carmen Cherciu, Mihaela Oprea, Mihaela Lazar		EPI_ISL_4917679	Cantacuzino National Military-Medical Institute, Viral Respiratory Infections Laboratory		hCoV-19/Romania/Arges_469449/2021	Cantacuzino National Military-Medical Institute, Viral Respiratory Infections Laboratory
Luiza Ustea, Nicoleta Paraschiv, Sorin Dinu, Carmen Cherciu, Mihaela Oprea, Mihaela Lazar		EPI_ISL_4917685	Clinical Emergency County Hospital, Craiova		hCoV-19/Romania/Dolj_469543/2021	Cantacuzino National Military-Medical Institute, Viral Respiratory Infections Laboratory
Luiza Ustea, Nicoleta Paraschiv, Sorin Dinu, Carmen Cherciu, Mihaela Oprea, Mihaela Lazar		EPI_ISL_4917691	Clinical Emergency County Hospital, Craiova		hCoV-19/Romania/Dolj_469549/2021	Cantacuzino National Military-Medical Institute, Viral Respiratory Infections Laboratory
Luiza Ustea, Nicoleta Paraschiv, Sorin Dinu, Carmen Cherciu, Mihaela Oprea, Mihaela Lazar		EPI_ISL_4917692	Clinical Emergency County Hospital, Craiova		hCoV-19/Romania/Dolj_469550/2021	Cantacuzino National Military-Medical Institute, Viral Respiratory Infections Laboratory
Luiza Ustea, Nicoleta Paraschiv, Sorin Dinu, Carmen Cherciu, Mihaela Oprea, Mihaela Lazar		EPI_ISL_4917678	Cantacuzino National Military-Medical Institute, Viral Respiratory Infections Laboratory		hCoV-19/Romania/Calarasi_469293/2021	Cantacuzino National Military-Medical Institute, Viral Respiratory Infections Laboratory
Luiza Ustea, Nicoleta Paraschiv, Sorin Dinu, Carmen Cherciu, Mihaela Oprea, Mihaela Lazar		EPI_ISL_4917680	Cantacuzino National Military-Medical Institute, Viral Respiratory Infections Laboratory		hCoV-19/Romania/Bucuresti_469509/2021	Cantacuzino National Military-Medical Institute, Viral Respiratory Infections Laboratory
Luiza Ustea, Nicoleta Paraschiv, Sorin Dinu, Carmen Cherciu, Mihaela Oprea, Mihaela Lazar		EPI_ISL_4917682	Cantacuzino National Military-Medical Institute, Viral Respiratory Infections Laboratory		hCoV-19/Romania/Dambovita_469517/2021	Cantacuzino National Military-Medical Institute, Viral Respiratory Infections Laboratory
Luiza Ustea, Nicoleta Paraschiv, Sorin Dinu, Carmen Cherciu, Mihaela Oprea, Mihaela Lazar		EPI_ISL_4917570	Cantacuzino National Military-Medical Institute, Viral Respiratory Infections Laboratory		hCoV-19/Romania/Dambovita_467507/2021	Cantacuzino Institute Virology
Luiza Ustea, Nicoleta Paraschiv, Sorin Dinu, Carmen Cherciu, Mihaela Oprea, Mihaela Lazar		EPI_ISL_4917686	Clinical Emergency County Hospital, Craiova		hCoV-19/Romania/Dolj_469544/2021	Cantacuzino National Military-Medical Institute, Viral Respiratory Infections Laboratory
Luiza Ustea, Nicoleta Paraschiv, Sorin Dinu, Carmen Cherciu, Mihaela Oprea, Mihaela Lazar		EPI_ISL_4917687	Clinical Emergency County Hospital, Craiova		hCoV-19/Romania/Dolj_469545/2021	Cantacuzino National Military-Medical Institute, Viral Respiratory Infections Laboratory
Luiza Ustea, Nicoleta Paraschiv, Sorin Dinu, Carmen Cherciu, Mihaela Oprea, Mihaela Lazar		EPI_ISL_4917688	Clinical Emergency County Hospital, Craiova		hCoV-19/Romania/Dolj_469546/2021	Cantacuzino National Military-Medical Institute, Viral Respiratory Infections Laboratory
Luiza Ustea, Nicoleta Paraschiv, Sorin Dinu, Carmen Cherciu, Mihaela Oprea, Mihaela Lazar		EPI_ISL_4917750	Cantacuzino National Military-Medical Institute, Viral Respiratory Infections Laboratory		hCoV-19/Romania/Iasi_469840/2021	Cantacuzino National Military-Medical Institute, Viral Respiratory Infections Laboratory
Luiza Ustea, Nicoleta Paraschiv, Sorin Dinu, Carmen Cherciu, Mihaela Oprea, Mihaela Lazar		EPI_ISL_4917759	Cantacuzino National Military-Medical Institute, Viral Respiratory Infections Laboratory		hCoV-19/Romania/Prahova_470042/2021	Cantacuzino National Military-Medical Institute, Viral Respiratory Infections Laboratory
Luiza Ustea, Nicoleta Paraschiv, Sorin Dinu, Carmen Cherciu, Mihaela Oprea, Mihaela Lazar		EPI_ISL_4919755	Cantacuzino National Military-Medical Institute, Viral Respiratory Infections Laboratory		hCoV-19/Romania/Bucuresti_467846/2021	Cantacuzino Institute Virology
Luiza Ustea, Nicoleta Paraschiv, Sorin Dinu, Carmen Cherciu, Mihaela Oprea, Mihaela Lazar		EPI_ISL_4919756	Cantacuzino National Military-Medical Institute, Viral Respiratory Infections Laboratory		hCoV-19/Romania/Bucuresti_467848/2021	Cantacuzino Institute Virology
Luiza Ustea, Nicoleta Paraschiv, Sorin Dinu, Carmen Cherciu, Mihaela Oprea, Mihaela Lazar		EPI_ISL_7967357	Clinical Emergency County Hospital, Craiova		hCoV-19/Romania/DJ_485963/2021	Cantacuzino National Military-Medical Institute, Viral Respiratory Infections Laboratory
Luiza Ustea, Nicoleta Paraschiv, Sorin Dinu, Carmen Cherciu, Mihaela Oprea, Mihaela Lazar		EPI_ISL_7967557	Cantacuzino National Military-Medical Institute, Viral Respiratory Infections Laboratory		hCoV-19/Romania/PH_486948/2021	Cantacuzino National Military-Medical Institute, Viral Respiratory Infections Laboratory
Luiza Ustea, Nicoleta Paraschiv, Sorin Dinu, Carmen Cherciu, Mihaela Oprea, Mihaela Lazar		EPI_ISL_4956014	Clinical Emergency County Hospital, Craiova		hCoV-19/Romania/Dolj_470738/2021	Cantacuzino National Military-Medical Institute, Viral Respiratory Infections Laboratory
Luiza Ustea, Nicoleta Paraschiv, Sorin Dinu, Carmen Cherciu, Mihaela Oprea, Mihaela Lazar		EPI_ISL_4956022	Cantacuzino National Military-Medical Institute, Viral Respiratory Infections Laboratory		hCoV-19/Romania/Prahova_470926/2021	Cantacuzino National Military-Medical Institute, Viral Respiratory Infections Laboratory
Luiza Ustea, Nicoleta Paraschiv, Sorin Dinu, Carmen Cherciu, Mihaela Oprea, Mihaela Lazar		EPI_ISL_4955937	Clinical Emergency County Hospital, Craiova		hCoV-19/Romania/Dolj_470728/2021	Cantacuzino National Military-Medical Institute, Viral Respiratory Infections Laboratory
Luiza Ustea, Nicoleta Paraschiv, Sorin Dinu, Carmen Cherciu, Mihaela Oprea, Mihaela Lazar		EPI_ISL_4955861	Cantacuzino National Military-Medical Institute, Viral Respiratory Infections Laboratory		hCoV-19/Romania/Teleorman_470096/2021	Cantacuzino National Military-Medical Institute, Viral Respiratory Infections Laboratory
Luiza Ustea, Nicoleta Paraschiv, Sorin Dinu, Carmen Cherciu, Mihaela Oprea, Mihaela Lazar		EPI_ISL_4955864	Cantacuzino National Military-Medical Institute, Viral Respiratory Infections Laboratory		hCoV-19/Romania/Bucuresti_470278/2021	Cantacuzino National Military-Medical Institute, Viral Respiratory Infections Laboratory
Luiza Ustea, Nicoleta Paraschiv, Sorin Dinu, Carmen Cherciu, Mihaela Oprea, Mihaela Lazar		EPI_ISL_4955866	Cantacuzino National Military-Medical Institute, Viral Respiratory Infections Laboratory		hCoV-19/Romania/Bucuresti_470282/2021	Cantacuzino National Military-Medical Institute, Viral Respiratory Infections Laboratory
Luiza Ustea, Nicoleta Paraschiv, Sorin Dinu, Carmen Cherciu, Mihaela Oprea, Mihaela Lazar		EPI_ISL_4955868	Cantacuzino National Military-Medical Institute, Viral Respiratory Infections Laboratory		hCoV-19/Romania/Bucuresti_470428/2021	Cantacuzino National Military-Medical Institute, Viral Respiratory Infections Laboratory
Luiza Ustea, Nicoleta Paraschiv, Sorin Dinu, Carmen Cherciu, Mihaela Oprea, Mihaela Lazar		EPI_ISL_4955870	Clinical Hospital of Infectious Diseases, Cluj-Napoca		hCoV-19/Romania/Cluj_470476/2021	Cantacuzino National Military-Medical Institute, Viral Respiratory Infections Laboratory
Luiza Ustea, Nicoleta Paraschiv, Sorin Dinu, Carmen Cherciu, Mihaela Oprea, Mihaela Lazar		EPI_ISL_4955871	Clinical Hospital of Infectious Diseases, Cluj-Napoca		hCoV-19/Romania/Cluj_470478/2021	Cantacuzino National Military-Medical Institute, Viral Respiratory Infections Laboratory
Luiza Ustea, Nicoleta Paraschiv, Sorin Dinu, Carmen Cherciu, Mihaela Oprea, Mihaela Lazar		EPI_ISL_4955875	Clinical Hospital of Infectious Diseases, Cluj-Napoca		hCoV-19/Romania/Cluj_470486/2021	Cantacuzino National Military-Medical Institute, Viral Respiratory Infections Laboratory
Luiza Ustea, Nicoleta Paraschiv, Sorin Dinu, Carmen Cherciu, Mihaela Oprea, Mihaela Lazar		EPI_ISL_4955877	Clinical Hospital of Infectious Diseases, Cluj-Napoca		hCoV-19/Romania/Cluj_470496/2021	Cantacuzino National Military-Medical Institute, Viral Respiratory Infections Laboratory
Luiza Ustea, Nicoleta Paraschiv, Sorin Dinu, Carmen Cherciu, Mihaela Oprea, Mihaela Lazar		EPI_ISL_4955882	Clinical Hospital of Infectious Diseases, Cluj-Napoca		hCoV-19/Romania/Cluj_470515/2021	Cantacuzino National Military-Medical Institute, Viral Respiratory Infections Laboratory
Luiza Ustea, Nicoleta Paraschiv, Sorin Dinu, Carmen Cherciu, Mihaela Oprea, Mihaela Lazar		EPI_ISL_4955888	Clinical Hospital of Infectious Diseases, Cluj-Napoca		hCoV-19/Romania/Cluj_470533/2021	Cantacuzino National Military-Medical Institute, Viral Respiratory Infections Laboratory
Luiza Ustea, Nicoleta Paraschiv, Sorin Dinu, Carmen Cherciu, Mihaela Oprea, Mihaela Lazar		EPI_ISL_4955901	Cantacuzino National Military-Medical Institute, Viral Respiratory Infections Laboratory		hCoV-19/Romania/Giurgiu_470604/2021	Cantacuzino National Military-Medical Institute, Viral Respiratory Infections Laboratory
Luiza Ustea, Nicoleta Paraschiv, Sorin Dinu, Carmen Cherciu, Mihaela Oprea, Mihaela Lazar		EPI_ISL_4955902	Cantacuzino National Military-Medical Institute, Viral Respiratory Infections Laboratory		hCoV-19/Romania/Giurgiu_470606/2021	Cantacuzino National Military-Medical Institute, Viral Respiratory Infections Laboratory
Luiza Ustea, Nicoleta Paraschiv, Sorin Dinu, Carmen Cherciu, Mihaela Oprea, Mihaela Lazar		EPI_ISL_4955903	Cantacuzino National Military-Medical Institute, Viral Respiratory Infections Laboratory		hCoV-19/Romania/Giurgiu_470608/2021	Cantacuzino National Military-Medical Institute, Viral Respiratory Infections Laboratory
Luiza Ustea, Nicoleta Paraschiv, Sorin Dinu, Carmen Cherciu, Mihaela Oprea, Mihaela Lazar		EPI_ISL_4955907	Cantacuzino National Military-Medical Institute, Viral Respiratory Infections Laboratory		hCoV-19/Romania/Giurgiu_470616/2021	Cantacuzino National Military-Medical Institute, Viral Respiratory Infections Laboratory
Luiza Ustea, Nicoleta Paraschiv, Sorin Dinu, Carmen Cherciu, Mihaela Oprea, Mihaela Lazar		EPI_ISL_4955912	Cantacuzino National Military-Medical Institute, Viral Respiratory Infections Laboratory		hCoV-19/Romania/Galati_470627/2021	Cantacuzino National Military-Medical Institute, Viral Respiratory Infections Laboratory
Luiza Ustea, Nicoleta Paraschiv, Sorin Dinu, Carmen Cherciu, Mihaela Oprea, Mihaela Lazar		EPI_ISL_4955918	Clinical Emergency County Hospital, Craiova		hCoV-19/Romania/Dolj_470641/2021	Cantacuzino National Military-Medical Institute, Viral Respiratory Infections Laboratory
Luiza Ustea, Nicoleta Paraschiv, Sorin Dinu, Carmen Cherciu, Mihaela Oprea, Mihaela Lazar		EPI_ISL_4955919	Clinical Emergency County Hospital, Craiova		hCoV-19/Romania/Dolj_470643/2021	Cantacuzino National Military-Medical Institute, Viral Respiratory Infections Laboratory
Luiza Ustea, Nicoleta Paraschiv, Sorin Dinu, Carmen Cherciu, Mihaela Oprea, Mihaela Lazar		EPI_ISL_4955920	Clinical Emergency County Hospital, Craiova		hCoV-19/Romania/Dolj_470644/2021	Cantacuzino National Military-Medical Institute, Viral Respiratory Infections Laboratory
Luiza Ustea, Nicoleta Paraschiv, Sorin Dinu, Carmen Cherciu, Mihaela Oprea, Mihaela Lazar		EPI_ISL_4955921	Clinical Emergency County Hospital, Craiova		hCoV-19/Romania/Dolj_470646/2021	Cantacuzino National Military-Medical Institute, Viral Respiratory Infections Laboratory
Luiza Ustea, Nicoleta Paraschiv, Sorin Dinu, Carmen Cherciu, Mihaela Oprea, Mihaela Lazar		EPI_ISL_4955922	Clinical Emergency County Hospital, Craiova		hCoV-19/Romania/Dolj_470653/2021	Cantacuzino National Military-Medical Institute, Viral Respiratory Infections Laboratory
Luiza Ustea, Nicoleta Paraschiv, Sorin Dinu, Carmen Cherciu, Mihaela Oprea, Mihaela Lazar		EPI_ISL_4955925	Clinical Emergency County Hospital, Craiova		hCoV-19/Romania/Dolj_470676/2021	Cantacuzino National Military-Medical Institute, Viral Respiratory Infections Laboratory
Luiza Ustea, Nicoleta Paraschiv, Sorin Dinu, Carmen Cherciu, Mihaela Oprea, Mihaela Lazar		EPI_ISL_4955928	Clinical Emergency County Hospital, Craiova		hCoV-19/Romania/Dolj_470686/2021	Cantacuzino National Military-Medical Institute, Viral Respiratory Infections Laboratory
Luiza Ustea, Nicoleta Paraschiv, Sorin Dinu, Carmen Cherciu, Mihaela Oprea, Mihaela Lazar		EPI_ISL_4955933	Clinical Emergency County Hospital, Craiova		hCoV-19/Romania/Dolj_470693/2021	Cantacuzino National Military-Medical Institute, Viral Respiratory Infections Laboratory
Luiza Ustea, Nicoleta Paraschiv, Sorin Dinu, Carmen Cherciu, Mihaela Oprea, Mihaela Lazar		EPI_ISL_4955953	Clinical Emergency County Hospital, Craiova		hCoV-19/Romania/Dolj_470719/2021	Cantacuzino National Military-Medical Institute, Viral Respiratory Infections Laboratory
Luiza Ustea, Nicoleta Paraschiv, Sorin Dinu, Carmen Cherciu, Mihaela Oprea, Mihaela Lazar		EPI_ISL_4955935	Clinical Emergency County Hospital, Craiova		hCoV-19/Romania/Dolj_470655/2021	Cantacuzino National Military-Medical Institute, Viral Respiratory Infections Laboratory
Luiza Ustea, Nicoleta Paraschiv, Sorin Dinu, Carmen Cherciu, Mihaela Oprea, Mihaela Lazar		EPI_ISL_4955941	Cantacuzino National Military-Medical Institute, Viral Respiratory Infections Laboratory		hCoV-19/Romania/Iasi_470846/2021	Cantacuzino National Military-Medical Institute, Viral Respiratory Infections Laboratory
Luiza Ustea, Nicoleta Paraschiv, Sorin Dinu, Carmen Cherciu, Mihaela Oprea, Mihaela Lazar		EPI_ISL_4955942	Clinical Emergency County Hospital, Craiova		hCoV-19/Romania/Dolj_470739/2021	Cantacuzino National Military-Medical Institute, Viral Respiratory Infections Laboratory
Luiza Ustea, Nicoleta Paraschiv, Sorin Dinu, Carmen Cherciu, Mihaela Oprea, Mihaela Lazar		EPI_ISL_4955950	Clinical Emergency County Hospital, Craiova		hCoV-19/Romania/Dolj_470687/2021	Cantacuzino National Military-Medical Institute, Viral Respiratory Infections Laboratory
Luiza Ustea, Nicoleta Paraschiv, Sorin Dinu, Carmen Cherciu, Mihaela Oprea, Mihaela Lazar		EPI_ISL_4955951	Clinical Emergency County Hospital, Craiova		hCoV-19/Romania/Dolj_470705/2021	Cantacuzino National Military-Medical Institute, Viral Respiratory Infections Laboratory
Luiza Ustea, Nicoleta Paraschiv, Sorin Dinu, Carmen Cherciu, Mihaela Oprea, Mihaela Lazar		EPI_ISL_4955958	Cantacuzino National Military-Medical Institute, Viral Respiratory Infections Laboratory		hCoV-19/Romania/Arges_470891/2021	Cantacuzino National Military-Medical Institute, Viral Respiratory Infections Laboratory
Luiza Ustea, Nicoleta Paraschiv, Sorin Dinu, Carmen Cherciu, Mihaela Oprea, Mihaela Lazar		EPI_ISL_4955960	Cantacuzino National Military-Medical Institute, Viral Respiratory Infections Laboratory		hCoV-19/Romania/Arges_470894/2021	Cantacuzino National Military-Medical Institute, Viral Respiratory Infections Laboratory
Luiza Ustea, Nicoleta Paraschiv, Sorin Dinu, Carmen Cherciu, Mihaela Oprea, Mihaela Lazar		EPI_ISL_4955961	Cantacuzino National Military-Medical Institute, Viral Respiratory Infections Laboratory		hCoV-19/Romania/Arges_470896/2021	Cantacuzino National Military-Medical Institute, Viral Respiratory Infections Laboratory
Luiza Ustea, Nicoleta Paraschiv, Sorin Dinu, Carmen Cherciu, Mihaela Oprea, Mihaela Lazar		EPI_ISL_4955962	Cantacuzino National Military-Medical Institute, Viral Respiratory Infections Laboratory		hCoV-19/Romania/Arges_470898/2021	Cantacuzino National Military-Medical Institute, Viral Respiratory Infections Laboratory
Luiza Ustea, Nicoleta Paraschiv, Sorin Dinu, Carmen Cherciu, Mihaela Oprea, Mihaela Lazar		EPI_ISL_4955967	Cantacuzino National Military-Medical Institute, Viral Respiratory Infections Laboratory		hCoV-19/Romania/Arges_470897/2021	Cantacuzino National Military-Medical Institute, Viral Respiratory Infections Laboratory
Luiza Ustea, Nicoleta Paraschiv, Sorin Dinu, Carmen Cherciu, Mihaela Oprea, Mihaela Lazar		EPI_ISL_4955970	Cantacuzino National Military-Medical Institute, Viral Respiratory Infections Laboratory		hCoV-19/Romania/Arges_470900/2021	Cantacuzino National Military-Medical Institute, Viral Respiratory Infections Laboratory
Luiza Ustea, Nicoleta Paraschiv, Sorin Dinu, Carmen Cherciu, Mihaela Oprea, Mihaela Lazar		EPI_ISL_4955971	Clinical Emergency County Hospital, Craiova		hCoV-19/Romania/Dolj_470721/2021	Cantacuzino National Military-Medical Institute, Viral Respiratory Infections Laboratory
Luiza Ustea, Nicoleta Paraschiv, Sorin Dinu, Carmen Cherciu, Mihaela Oprea, Mihaela Lazar		EPI_ISL_4955977	Clinical Emergency County Hospital, Craiova		hCoV-19/Romania/Dolj_470697/2021	Cantacuzino National Military-Medical Institute, Viral Respiratory Infections Laboratory
Luiza Ustea, Nicoleta Paraschiv, Sorin Dinu, Carmen Cherciu, Mihaela Oprea, Mihaela Lazar		EPI_ISL_4955996	Clinical Emergency County Hospital, Craiova		hCoV-19/Romania/Dolj_470674/2021	Cantacuzino National Military-Medical Institute, Viral Respiratory Infections Laboratory
Luiza Ustea, Nicoleta Paraschiv, Sorin Dinu, Carmen Cherciu, Mihaela Oprea, Mihaela Lazar		EPI_ISL_4955980	Clinical Emergency County Hospital, Craiova		hCoV-19/Romania/Dolj_470714/2021	Cantacuzino National Military-Medical Institute, Viral Respiratory Infections Laboratory
Luiza Ustea, Nicoleta Paraschiv, Sorin Dinu, Carmen Cherciu, Mihaela Oprea, Mihaela Lazar		EPI_ISL_4956009	Clinical Emergency County Hospital, Craiova		hCoV-19/Romania/Dolj_470715/2021	Cantacuzino National Military-Medical Institute, Viral Respiratory Infections Laboratory
Luiza Ustea, Nicoleta Paraschiv, Sorin Dinu, Carmen Cherciu, Mihaela Oprea, Mihaela Lazar		EPI_ISL_4955860	Cantacuzino National Military-Medical Institute, Viral Respiratory Infections Laboratory		hCoV-19/Romania/Teleorman_470094/2021	Cantacuzino National Military-Medical Institute, Viral Respiratory Infections Laboratory
Luiza Ustea, Nicoleta Paraschiv, Sorin Dinu, Carmen Cherciu, Mihaela Oprea, Mihaela Lazar		EPI_ISL_4955862	Cantacuzino National Military-Medical Institute, Viral Respiratory Infections Laboratory		hCoV-19/Romania/Teleorman_470105/2021	Cantacuzino National Military-Medical Institute, Viral Respiratory Infections Laboratory
Luiza Ustea, Nicoleta Paraschiv, Sorin Dinu, Carmen Cherciu, Mihaela Oprea, Mihaela Lazar		EPI_ISL_4955869	Clinical Hospital of Infectious Diseases, Cluj-Napoca		hCoV-19/Romania/Cluj_470475/2021	Cantacuzino National Military-Medical Institute, Viral Respiratory Infections Laboratory
Luiza Ustea, Nicoleta Paraschiv, Sorin Dinu, Carmen Cherciu, Mihaela Oprea, Mihaela Lazar		EPI_ISL_4955867	Cantacuzino National Military-Medical Institute, Viral Respiratory Infections Laboratory		hCoV-19/Romania/Constanta_470390/2021	Cantacuzino National Military-Medical Institute, Viral Respiratory Infections Laboratory
Luiza Ustea, Nicoleta Paraschiv, Sorin Dinu, Carmen Cherciu, Mihaela Oprea, Mihaela Lazar		EPI_ISL_4955873	Clinical Hospital of Infectious Diseases, Cluj-Napoca		hCoV-19/Romania/Cluj_470481/2021	Cantacuzino National Military-Medical Institute, Viral Respiratory Infections Laboratory
Luiza Ustea, Nicoleta Paraschiv, Sorin Dinu, Carmen Cherciu, Mihaela Oprea, Mihaela Lazar		EPI_ISL_4955880	Clinical Hospital of Infectious Diseases, Cluj-Napoca		hCoV-19/Romania/Cluj_470511/2021	Cantacuzino National Military-Medical Institute, Viral Respiratory Infections Laboratory
Luiza Ustea, Nicoleta Paraschiv, Sorin Dinu, Carmen Cherciu, Mihaela Oprea, Mihaela Lazar		EPI_ISL_4955889	Clinical Hospital of Infectious Diseases, Cluj-Napoca		hCoV-19/Romania/Cluj_470539/2021	Cantacuzino National Military-Medical Institute, Viral Respiratory Infections Laboratory
Luiza Ustea, Nicoleta Paraschiv, Sorin Dinu, Carmen Cherciu, Mihaela Oprea, Mihaela Lazar		EPI_ISL_4955894	Clinical Hospital of Infectious Diseases, Cluj-Napoca		hCoV-19/Romania/Cluj_470556/2021	Cantacuzino National Military-Medical Institute, Viral Respiratory Infections Laboratory
Luiza Ustea, Nicoleta Paraschiv, Sorin Dinu, Carmen Cherciu, Mihaela Oprea, Mihaela Lazar		EPI_ISL_4955905	Cantacuzino National Military-Medical Institute, Viral Respiratory Infections Laboratory		hCoV-19/Romania/Giurgiu_470612/2021	Cantacuzino National Military-Medical Institute, Viral Respiratory Infections Laboratory
Luiza Ustea, Nicoleta Paraschiv, Sorin Dinu, Carmen Cherciu, Mihaela Oprea, Mihaela Lazar		EPI_ISL_4955908	Cantacuzino National Military-Medical Institute, Viral Respiratory Infections Laboratory		hCoV-19/Romania/Galati_470622/2021	Cantacuzino National Military-Medical Institute, Viral Respiratory Infections Laboratory
Luiza Ustea, Nicoleta Paraschiv, Sorin Dinu, Carmen Cherciu, Mihaela Oprea, Mihaela Lazar		EPI_ISL_4955909	Cantacuzino National Military-Medical Institute, Viral Respiratory Infections Laboratory		hCoV-19/Romania/Galati_470623/2021	Cantacuzino National Military-Medical Institute, Viral Respiratory Infections Laboratory
Luiza Ustea, Nicoleta Paraschiv, Sorin Dinu, Carmen Cherciu, Mihaela Oprea, Mihaela Lazar		EPI_ISL_4955943	Clinical Emergency County Hospital, Craiova		hCoV-19/Romania/Dolj_470723/2021	Cantacuzino National Military-Medical Institute, Viral Respiratory Infections Laboratory
Luiza Ustea, Nicoleta Paraschiv, Sorin Dinu, Carmen Cherciu, Mihaela Oprea, Mihaela Lazar		EPI_ISL_4955944	Clinical Emergency County Hospital, Craiova		hCoV-19/Romania/Dolj_470736/2021	Cantacuzino National Military-Medical Institute, Viral Respiratory Infections Laboratory
Luiza Ustea, Nicoleta Paraschiv, Sorin Dinu, Carmen Cherciu, Mihaela Oprea, Mihaela Lazar		EPI_ISL_4955959	Cantacuzino National Military-Medical Institute, Viral Respiratory Infections Laboratory		hCoV-19/Romania/Arges_470892/2021	Cantacuzino National Military-Medical Institute, Viral Respiratory Infections Laboratory
Luiza Ustea, Nicoleta Paraschiv, Sorin Dinu, Carmen Cherciu, Mihaela Oprea, Mihaela Lazar		EPI_ISL_4955955	Clinical Emergency County Hospital, Craiova		hCoV-19/Romania/Dolj_470732/2021	Cantacuzino National Military-Medical Institute, Viral Respiratory Infections Laboratory
Luiza Ustea, Nicoleta Paraschiv, Sorin Dinu, Carmen Cherciu, Mihaela Oprea, Mihaela Lazar		EPI_ISL_4955964	Cantacuzino National Military-Medical Institute, Viral Respiratory Infections Laboratory		hCoV-19/Romania/Arges_470902/2021	Cantacuzino National Military-Medical Institute, Viral Respiratory Infections Laboratory
Luiza Ustea, Nicoleta Paraschiv, Sorin Dinu, Carmen Cherciu, Mihaela Oprea, Mihaela Lazar		EPI_ISL_4955975	Clinical Emergency County Hospital, Craiova		hCoV-19/Romania/Dolj_470720/2021	Cantacuzino National Military-Medical Institute, Viral Respiratory Infections Laboratory
Luiza Ustea, Nicoleta Paraschiv, Sorin Dinu, Carmen Cherciu, Mihaela Oprea, Mihaela Lazar		EPI_ISL_4955982	Cantacuzino National Military-Medical Institute, Viral Respiratory Infections Laboratory		hCoV-19/Romania/Iasi_470848/2021	Cantacuzino National Military-Medical Institute, Viral Respiratory Infections Laboratory
Luiza Ustea, Nicoleta Paraschiv, Sorin Dinu, Carmen Cherciu, Mihaela Oprea, Mihaela Lazar		EPI_ISL_4955983	Clinical Emergency County Hospital, Craiova		hCoV-19/Romania/Dolj_470654/2021	Cantacuzino National Military-Medical Institute, Viral Respiratory Infections Laboratory
Luiza Ustea, Nicoleta Paraschiv, Sorin Dinu, Carmen Cherciu, Mihaela Oprea, Mihaela Lazar		EPI_ISL_4955984	Clinical Emergency County Hospital, Craiova		hCoV-19/Romania/Dolj_470702/2021	Cantacuzino National Military-Medical Institute, Viral Respiratory Infections Laboratory
Luiza Ustea, Nicoleta Paraschiv, Sorin Dinu, Carmen Cherciu, Mihaela Oprea, Mihaela Lazar		EPI_ISL_4955993	Clinical Emergency County Hospital, Craiova		hCoV-19/Romania/Dolj_470650/2021	Cantacuzino National Military-Medical Institute, Viral Respiratory Infections Laboratory
Luiza Ustea, Nicoleta Paraschiv, Sorin Dinu, Carmen Cherciu, Mihaela Oprea, Mihaela Lazar		EPI_ISL_4955994	Clinical Emergency County Hospital, Craiova		hCoV-19/Romania/Dolj_470657/2021	Cantacuzino National Military-Medical Institute, Viral Respiratory Infections Laboratory
Luiza Ustea, Nicoleta Paraschiv, Sorin Dinu, Carmen Cherciu, Mihaela Oprea, Mihaela Lazar		EPI_ISL_4956006	Clinical Emergency County Hospital, Craiova		hCoV-19/Romania/Dolj_470708/2021	Cantacuzino National Military-Medical Institute, Viral Respiratory Infections Laboratory
Luiza Ustea, Nicoleta Paraschiv, Sorin Dinu, Carmen Cherciu, Mihaela Oprea, Mihaela Lazar		EPI_ISL_4956023	Cantacuzino National Military-Medical Institute, Viral Respiratory Infections Laboratory		hCoV-19/Romania/Prahova_470928/2021	Cantacuzino National Military-Medical Institute, Viral Respiratory Infections Laboratory
Luiza Ustea, Nicoleta Paraschiv, Sorin Dinu, Carmen Cherciu, Mihaela Oprea, Mihaela Lazar		EPI_ISL_7967480	Cantacuzino National Military-Medical Institute, Viral Respiratory Infections Laboratory		hCoV-19/Romania/PH_485879/2021	Cantacuzino National Military-Medical Institute, Viral Respiratory Infections Laboratory
Lobiuc Andrei, Gheorghita Puscaselu Roxana		EPI_ISL_6595178	Molecular Biology Lab, Suceava County Emergency Hospital		hCoV-19/Romania/SV_SJU_45924/2021	Stefan cel Mare University Metagenomics Lab
Lobiuc Andrei, Gheorghita Puscaselu Roxana		EPI_ISL_6595179	Molecular Biology Lab, Suceava County Emergency Hospital		hCoV-19/Romania/SV_SJU_45930/2021	Stefan cel Mare University Metagenomics Lab
Corina Casangiu, Leontina Banica, Marius Surleac, Ovidiu Vlaicu, Petre Milu, Robert Hohan, Simona Paraschiv, Dan Otelea		EPI_ISL_4184162	Department of Public Health Ilfov		hCoV-19/Romania/IF-21469/2021	National Institute of Infectious Diseases-Prof. Dr. Matei Bals Molecular Diagnostics Laboratory
Corina Casangiu, Leontina Banica, Marius Surleac, Ovidiu Vlaicu, Petre Milu, Robert Hohan, Simona Paraschiv, Dan Otelea		EPI_ISL_4232121	Department of Public Health Ilfov		hCoV-19/Romania/IF-20960/2021	National Institute of Infectious Diseases-Prof. Dr. Matei Bals Molecular Diagnostics Laboratory
Corina Casangiu, Leontina Banica, Marius Surleac, Ovidiu Vlaicu, Petre Milu, Robert Hohan, Simona Paraschiv, Dan Otelea		EPI_ISL_4184577	Department of Public Health Bucharest		hCoV-19/Romania/B-23616/2021	National Institute of Infectious Diseases-Prof. Dr. Matei Bals Molecular Diagnostics Laboratory
Corina Casangiu, Leontina Banica, Marius Surleac, Ovidiu Vlaicu, Petre Milu, Robert Hohan, Simona Paraschiv, Dan Otelea		EPI_ISL_7405515	Department of Public Health Iasi		hCoV-19/Romania/IS-37369/2021	National Institute of Infectious Diseases-Prof. Dr. Matei Bals Molecular Diagnostics Laboratory
Corina Casangiu, Leontina Banica, Marius Surleac, Ovidiu Vlaicu, Petre Milu, Robert Hohan, Simona Paraschiv, Dan Otelea		EPI_ISL_7405563	Department of Public Health Iasi		hCoV-19/Romania/IS-36883/2021	National Institute of Infectious Diseases-Prof. Dr. Matei Bals Molecular Diagnostics Laboratory
Corina Casangiu, Leontina Banica, Marius Surleac, Ovidiu Vlaicu, Petre Milu, Robert Hohan, Simona Paraschiv, Dan Otelea		EPI_ISL_7405424	Department of Public Health Bucharest		hCoV-19/Romania/B-36534/2021	National Institute of Infectious Diseases-Prof. Dr. Matei Bals Molecular Diagnostics Laboratory
Corina Casangiu, Leontina Banica, Marius Surleac, Ovidiu Vlaicu, Petre Milu, Robert Hohan, Simona Paraschiv, Dan Otelea		EPI_ISL_7405499	Department of Public Health Bucharest		hCoV-19/Romania/B-37346/2021	National Institute of Infectious Diseases-Prof. Dr. Matei Bals Molecular Diagnostics Laboratory
Corina Casangiu, Leontina Banica, Marius Surleac, Ovidiu Vlaicu, Petre Milu, Robert Hohan, Simona Paraschiv, Dan Otelea		EPI_ISL_3386656	National Institute of Infectious Diseases-Prof. Dr. Matei Bals Molecular Diagnostics Laboratory		hCoV-19/Romania/B-19049/2021	National Institute of Infectious Diseases-Prof. Dr. Matei Bals Molecular Diagnostics Laboratory
Corina Casangiu, Leontina Banica, Marius Surleac, Ovidiu Vlaicu, Petre Milu, Robert Hohan, Simona Paraschiv, Dan Otelea		EPI_ISL_6425149	Department of Public Health Iasi		hCoV-19/Romania/IS-36280/2021	National Institute of Infectious Diseases-Prof. Dr. Matei Bals Molecular Diagnostics Laboratory
Corina Casangiu, Leontina Banica, Marius Surleac, Ovidiu Vlaicu, Petre Milu, Robert Hohan, Simona Paraschiv, Dan Otelea		EPI_ISL_6425152	Department of Public Health Iasi		hCoV-19/Romania/IS-36283/2021	National Institute of Infectious Diseases-Prof. Dr. Matei Bals Molecular Diagnostics Laboratory
Corina Casangiu, Leontina Banica, Marius Surleac, Ovidiu Vlaicu, Petre Milu, Robert Hohan, Simona Paraschiv, Dan Otelea		EPI_ISL_4731927	County Emergency Clinical Hospital of Targu-Mures		hCoV-19/Romania/MS-29641/2021	National Institute of Infectious Diseases-Prof. Dr. Matei Bals Molecular Diagnostics Laboratory
Corina Casangiu, Leontina Banica, Marius Surleac, Ovidiu Vlaicu, Petre Milu, Robert Hohan, Simona Paraschiv, Dan Otelea		EPI_ISL_5855442	Department of Public Health Iasi		hCoV-19/Romania/IS-34827/2021	National Institute of Infectious Diseases-Prof. Dr. Matei Bals Molecular Diagnostics Laboratory
Corina Casangiu, Leontina Banica, Marius Surleac, Ovidiu Vlaicu, Petre Milu, Robert Hohan, Simona Paraschiv, Dan Otelea		EPI_ISL_5855485	Department of Public Health Iasi		hCoV-19/Romania/IS-32207/2021	National Institute of Infectious Diseases-Prof. Dr. Matei Bals Molecular Diagnostics Laboratory
Corina Casangiu, Leontina Banica, Marius Surleac, Ovidiu Vlaicu, Petre Milu, Robert Hohan, Simona Paraschiv, Dan Otelea		EPI_ISL_5855490	Department of Public Health Iasi		hCoV-19/Romania/IS-32205/2021	National Institute of Infectious Diseases-Prof. Dr. Matei Bals Molecular Diagnostics Laboratory
Corina Casangiu, Leontina Banica, Marius Surleac, Ovidiu Vlaicu, Petre Milu, Robert Hohan, Simona Paraschiv, Dan Otelea		EPI_ISL_5855502	Department of Public Health Vrancea		hCoV-19/Romania/VN-32143/2021	National Institute of Infectious Diseases-Prof. Dr. Matei Bals Molecular Diagnostics Laboratory
Corina Casangiu, Leontina Banica, Marius Surleac, Ovidiu Vlaicu, Petre Milu, Robert Hohan, Simona Paraschiv, Dan Otelea		EPI_ISL_7405521	National Institute of Infectious Diseases-Prof. Dr. Matei Bals Molecular Diagnostics Laboratory		hCoV-19/Romania/B-37048/2021	National Institute of Infectious Diseases-Prof. Dr. Matei Bals Molecular Diagnostics Laboratory
Corina Casangiu, Leontina Banica, Marius Surleac, Ovidiu Vlaicu, Petre Milu, Robert Hohan, Simona Paraschiv, Dan Otelea		EPI_ISL_5105964	National Institute of Infectious Diseases-Prof. Dr. Matei Bals Molecular Diagnostics Laboratory		hCoV-19/Romania/B-30309/2021	National Institute of Infectious Diseases-Prof. Dr. Matei Bals Molecular Diagnostics Laboratory
Luiza Ustea, Nicoleta Paraschiv, Sorin Dinu, Carmen Cherciu, Mihaela Oprea, Mihaela Lazar		EPI_ISL_5858539	Cantacuzino National Military-Medical Institute, Viral Respiratory Infections Laboratory		hCoV-19/Romania/PH-483625/2021	Cantacuzino National Military-Medical Institute, Viral Respiratory Infections Laboratory
Corina Casangiu, Leontina Banica, Marius Surleac, Ovidiu Vlaicu, Petre Milu, Robert Hohan, Simona Paraschiv, Dan Otelea		EPI_ISL_6425074	Department of Public Health Neamt		hCoV-19/Romania/NT-35659/2021	National Institute of Infectious Diseases-Prof. Dr. Matei Bals Molecular Diagnostics Laboratory
Corina Casangiu, Leontina Banica, Marius Surleac, Ovidiu Vlaicu, Petre Milu, Robert Hohan, Simona Paraschiv, Dan Otelea		EPI_ISL_6425012	Department of Public Health Iasi		hCoV-19/Romania/IS-35590/2021	National Institute of Infectious Diseases-Prof. Dr. Matei Bals Molecular Diagnostics Laboratory
Corina Casangiu, Leontina Banica, Marius Surleac, Ovidiu Vlaicu, Petre Milu, Robert Hohan, Simona Paraschiv, Dan Otelea		EPI_ISL_6425014	Department of Public Health Iasi		hCoV-19/Romania/IS-35592/2021	National Institute of Infectious Diseases-Prof. Dr. Matei Bals Molecular Diagnostics Laboratory
Corina Casangiu, Leontina Banica, Marius Surleac, Ovidiu Vlaicu, Petre Milu, Robert Hohan, Simona Paraschiv, Dan Otelea		EPI_ISL_6425016	Department of Public Health Iasi		hCoV-19/Romania/IS-35594/2021	National Institute of Infectious Diseases-Prof. Dr. Matei Bals Molecular Diagnostics Laboratory
Corina Casangiu, Leontina Banica, Marius Surleac, Ovidiu Vlaicu, Petre Milu, Robert Hohan, Simona Paraschiv, Dan Otelea		EPI_ISL_6425018	Department of Public Health Iasi		hCoV-19/Romania/IS-35596/2021	National Institute of Infectious Diseases-Prof. Dr. Matei Bals Molecular Diagnostics Laboratory
Corina Casangiu, Leontina Banica, Marius Surleac, Ovidiu Vlaicu, Petre Milu, Robert Hohan, Simona Paraschiv, Dan Otelea		EPI_ISL_6425021	Department of Public Health Iasi		hCoV-19/Romania/IS-35599/2021	National Institute of Infectious Diseases-Prof. Dr. Matei Bals Molecular Diagnostics Laboratory
Corina Casangiu, Leontina Banica, Marius Surleac, Ovidiu Vlaicu, Petre Milu, Robert Hohan, Simona Paraschiv, Dan Otelea		EPI_ISL_6425022	Department of Public Health Iasi		hCoV-19/Romania/IS-35600/2021	National Institute of Infectious Diseases-Prof. Dr. Matei Bals Molecular Diagnostics Laboratory
Corina Casangiu, Leontina Banica, Marius Surleac, Ovidiu Vlaicu, Petre Milu, Robert Hohan, Simona Paraschiv, Dan Otelea		EPI_ISL_6425026	Department of Public Health Iasi		hCoV-19/Romania/IS-35604/2021	National Institute of Infectious Diseases-Prof. Dr. Matei Bals Molecular Diagnostics Laboratory
Corina Casangiu, Leontina Banica, Marius Surleac, Ovidiu Vlaicu, Petre Milu, Robert Hohan, Simona Paraschiv, Dan Otelea		EPI_ISL_6424992	Department of Public Health Iasi		hCoV-19/Romania/IS-35565/2021	National Institute of Infectious Diseases-Prof. Dr. Matei Bals Molecular Diagnostics Laboratory
Corina Casangiu, Leontina Banica, Marius Surleac, Ovidiu Vlaicu, Petre Milu, Robert Hohan, Simona Paraschiv, Dan Otelea		EPI_ISL_6424995	Department of Public Health Iasi		hCoV-19/Romania/IS-35568/2021	National Institute of Infectious Diseases-Prof. Dr. Matei Bals Molecular Diagnostics Laboratory
Corina Casangiu, Leontina Banica, Marius Surleac, Ovidiu Vlaicu, Petre Milu, Robert Hohan, Simona Paraschiv, Dan Otelea		EPI_ISL_6424997	Department of Public Health Iasi		hCoV-19/Romania/IS-35572/2021	National Institute of Infectious Diseases-Prof. Dr. Matei Bals Molecular Diagnostics Laboratory
Corina Casangiu, Leontina Banica, Marius Surleac, Ovidiu Vlaicu, Petre Milu, Robert Hohan, Simona Paraschiv, Dan Otelea		EPI_ISL_6425002	Department of Public Health Iasi		hCoV-19/Romania/IS-35580/2021	National Institute of Infectious Diseases-Prof. Dr. Matei Bals Molecular Diagnostics Laboratory
Corina Casangiu, Leontina Banica, Marius Surleac, Ovidiu Vlaicu, Petre Milu, Robert Hohan, Simona Paraschiv, Dan Otelea		EPI_ISL_6425029	Department of Public Health Iasi		hCoV-19/Romania/IS-35607/2021	National Institute of Infectious Diseases-Prof. Dr. Matei Bals Molecular Diagnostics Laboratory
Corina Casangiu, Leontina Banica, Marius Surleac, Ovidiu Vlaicu, Petre Milu, Robert Hohan, Simona Paraschiv, Dan Otelea		EPI_ISL_6425032	Department of Public Health Iasi		hCoV-19/Romania/IS-35611/2021	National Institute of Infectious Diseases-Prof. Dr. Matei Bals Molecular Diagnostics Laboratory
Corina Casangiu, Leontina Banica, Marius Surleac, Ovidiu Vlaicu, Petre Milu, Robert Hohan, Simona Paraschiv, Dan Otelea		EPI_ISL_6425035	Department of Public Health Iasi		hCoV-19/Romania/IS-35614/2021	National Institute of Infectious Diseases-Prof. Dr. Matei Bals Molecular Diagnostics Laboratory
Corina Casangiu, Leontina Banica, Marius Surleac, Ovidiu Vlaicu, Petre Milu, Robert Hohan, Simona Paraschiv, Dan Otelea		EPI_ISL_6425043	Department of Public Health Iasi		hCoV-19/Romania/IS-35622/2021	National Institute of Infectious Diseases-Prof. Dr. Matei Bals Molecular Diagnostics Laboratory
Corina Casangiu, Leontina Banica, Marius Surleac, Ovidiu Vlaicu, Petre Milu, Robert Hohan, Simona Paraschiv, Dan Otelea		EPI_ISL_6425046	Department of Public Health Iasi		hCoV-19/Romania/IS-35625/2021	National Institute of Infectious Diseases-Prof. Dr. Matei Bals Molecular Diagnostics Laboratory
Corina Casangiu, Leontina Banica, Marius Surleac, Ovidiu Vlaicu, Petre Milu, Robert Hohan, Simona Paraschiv, Dan Otelea		EPI_ISL_6425047	Department of Public Health Iasi		hCoV-19/Romania/IS-35626/2021	National Institute of Infectious Diseases-Prof. Dr. Matei Bals Molecular Diagnostics Laboratory
Corina Casangiu, Leontina Banica, Marius Surleac, Ovidiu Vlaicu, Petre Milu, Robert Hohan, Simona Paraschiv, Dan Otelea		EPI_ISL_6425050	Department of Public Health Iasi		hCoV-19/Romania/IS-35629/2021	National Institute of Infectious Diseases-Prof. Dr. Matei Bals Molecular Diagnostics Laboratory
Corina Casangiu, Leontina Banica, Marius Surleac, Ovidiu Vlaicu, Petre Milu, Robert Hohan, Simona Paraschiv, Dan Otelea		EPI_ISL_6425052	Department of Public Health Iasi		hCoV-19/Romania/IS-35631/2021	National Institute of Infectious Diseases-Prof. Dr. Matei Bals Molecular Diagnostics Laboratory
Corina Casangiu, Leontina Banica, Marius Surleac, Ovidiu Vlaicu, Petre Milu, Robert Hohan, Simona Paraschiv, Dan Otelea		EPI_ISL_6425053	Department of Public Health Iasi		hCoV-19/Romania/IS-35632/2021	National Institute of Infectious Diseases-Prof. Dr. Matei Bals Molecular Diagnostics Laboratory
Corina Casangiu, Leontina Banica, Marius Surleac, Ovidiu Vlaicu, Petre Milu, Robert Hohan, Simona Paraschiv, Dan Otelea		EPI_ISL_6425060	Department of Public Health Iasi		hCoV-19/Romania/IS-35639/2021	National Institute of Infectious Diseases-Prof. Dr. Matei Bals Molecular Diagnostics Laboratory
Corina Casangiu, Leontina Banica, Marius Surleac, Ovidiu Vlaicu, Petre Milu, Robert Hohan, Simona Paraschiv, Dan Otelea		EPI_ISL_6425061	Department of Public Health Iasi		hCoV-19/Romania/IS-35640/2021	National Institute of Infectious Diseases-Prof. Dr. Matei Bals Molecular Diagnostics Laboratory
Corina Casangiu, Leontina Banica, Marius Surleac, Ovidiu Vlaicu, Petre Milu, Robert Hohan, Simona Paraschiv, Dan Otelea		EPI_ISL_6425117	Department of Public Health Iasi		hCoV-19/Romania/IS-36244/2021	National Institute of Infectious Diseases-Prof. Dr. Matei Bals Molecular Diagnostics Laboratory
Corina Casangiu, Leontina Banica, Marius Surleac, Ovidiu Vlaicu, Petre Milu, Robert Hohan, Simona Paraschiv, Dan Otelea		EPI_ISL_6425064	Department of Public Health Vaslui		hCoV-19/Romania/VS-35649/2021	National Institute of Infectious Diseases-Prof. Dr. Matei Bals Molecular Diagnostics Laboratory
Corina Casangiu, Leontina Banica, Marius Surleac, Ovidiu Vlaicu, Petre Milu, Robert Hohan, Simona Paraschiv, Dan Otelea		EPI_ISL_6425069	Department of Public Health Vaslui		hCoV-19/Romania/VS-35654/2021	National Institute of Infectious Diseases-Prof. Dr. Matei Bals Molecular Diagnostics Laboratory
Corina Casangiu, Leontina Banica, Marius Surleac, Ovidiu Vlaicu, Petre Milu, Robert Hohan, Simona Paraschiv, Dan Otelea		EPI_ISL_6425070	Department of Public Health Vaslui		hCoV-19/Romania/VS-35655/2021	National Institute of Infectious Diseases-Prof. Dr. Matei Bals Molecular Diagnostics Laboratory
Corina Casangiu, Leontina Banica, Marius Surleac, Ovidiu Vlaicu, Petre Milu, Robert Hohan, Simona Paraschiv, Dan Otelea		EPI_ISL_6425075	Department of Public Health Neamt		hCoV-19/Romania/NT-35661/2021	National Institute of Infectious Diseases-Prof. Dr. Matei Bals Molecular Diagnostics Laboratory
Corina Casangiu, Leontina Banica, Marius Surleac, Ovidiu Vlaicu, Petre Milu, Robert Hohan, Simona Paraschiv, Dan Otelea		EPI_ISL_6425077	National Institute of Infectious Diseases-Prof. Dr. Matei Bals Molecular Diagnostics Laboratory		hCoV-19/Romania/B-34419/2021	National Institute of Infectious Diseases-Prof. Dr. Matei Bals Molecular Diagnostics Laboratory
Corina Casangiu, Leontina Banica, Marius Surleac, Ovidiu Vlaicu, Petre Milu, Robert Hohan, Simona Paraschiv, Dan Otelea		EPI_ISL_6425078	National Institute of Infectious Diseases-Prof. Dr. Matei Bals Molecular Diagnostics Laboratory		hCoV-19/Romania/B-35339/2021	National Institute of Infectious Diseases-Prof. Dr. Matei Bals Molecular Diagnostics Laboratory
Corina Casangiu, Leontina Banica, Marius Surleac, Ovidiu Vlaicu, Petre Milu, Robert Hohan, Simona Paraschiv, Dan Otelea		EPI_ISL_6425082	Department of Public Health Mures		hCoV-19/Romania/MS-36209/2021	National Institute of Infectious Diseases-Prof. Dr. Matei Bals Molecular Diagnostics Laboratory
Corina Casangiu, Leontina Banica, Marius Surleac, Ovidiu Vlaicu, Petre Milu, Robert Hohan, Simona Paraschiv, Dan Otelea		EPI_ISL_6425087	Department of Public Health Mures		hCoV-19/Romania/MS-36211/2021	National Institute of Infectious Diseases-Prof. Dr. Matei Bals Molecular Diagnostics Laboratory
Corina Casangiu, Leontina Banica, Marius Surleac, Ovidiu Vlaicu, Petre Milu, Robert Hohan, Simona Paraschiv, Dan Otelea		EPI_ISL_6425094	Department of Public Health Vaslui		hCoV-19/Romania/VS-36218/2021	National Institute of Infectious Diseases-Prof. Dr. Matei Bals Molecular Diagnostics Laboratory
Corina Casangiu, Leontina Banica, Marius Surleac, Ovidiu Vlaicu, Petre Milu, Robert Hohan, Simona Paraschiv, Dan Otelea		EPI_ISL_6425095	Department of Public Health Vaslui		hCoV-19/Romania/VS-36219/2021	National Institute of Infectious Diseases-Prof. Dr. Matei Bals Molecular Diagnostics Laboratory
Corina Casangiu, Leontina Banica, Marius Surleac, Ovidiu Vlaicu, Petre Milu, Robert Hohan, Simona Paraschiv, Dan Otelea		EPI_ISL_6425103	Department of Public Health Neamt		hCoV-19/Romania/NT-36227/2021	National Institute of Infectious Diseases-Prof. Dr. Matei Bals Molecular Diagnostics Laboratory
Corina Casangiu, Leontina Banica, Marius Surleac, Ovidiu Vlaicu, Petre Milu, Robert Hohan, Simona Paraschiv, Dan Otelea		EPI_ISL_6425104	Department of Public Health Iasi		hCoV-19/Romania/IS-36229/2021	National Institute of Infectious Diseases-Prof. Dr. Matei Bals Molecular Diagnostics Laboratory
Corina Casangiu, Leontina Banica, Marius Surleac, Ovidiu Vlaicu, Petre Milu, Robert Hohan, Simona Paraschiv, Dan Otelea		EPI_ISL_6425105	Department of Public Health Iasi		hCoV-19/Romania/IS-36231/2021	National Institute of Infectious Diseases-Prof. Dr. Matei Bals Molecular Diagnostics Laboratory
Corina Casangiu, Leontina Banica, Marius Surleac, Ovidiu Vlaicu, Petre Milu, Robert Hohan, Simona Paraschiv, Dan Otelea		EPI_ISL_6425106	Department of Public Health Iasi		hCoV-19/Romania/IS-36232/2021	National Institute of Infectious Diseases-Prof. Dr. Matei Bals Molecular Diagnostics Laboratory
Corina Casangiu, Leontina Banica, Marius Surleac, Ovidiu Vlaicu, Petre Milu, Robert Hohan, Simona Paraschiv, Dan Otelea		EPI_ISL_6425110	Department of Public Health Iasi		hCoV-19/Romania/IS-36237/2021	National Institute of Infectious Diseases-Prof. Dr. Matei Bals Molecular Diagnostics Laboratory
Corina Casangiu, Leontina Banica, Marius Surleac, Ovidiu Vlaicu, Petre Milu, Robert Hohan, Simona Paraschiv, Dan Otelea		EPI_ISL_6425118	Department of Public Health Iasi		hCoV-19/Romania/IS-36245/2021	National Institute of Infectious Diseases-Prof. Dr. Matei Bals Molecular Diagnostics Laboratory
Corina Casangiu, Leontina Banica, Marius Surleac, Ovidiu Vlaicu, Petre Milu, Robert Hohan, Simona Paraschiv, Dan Otelea		EPI_ISL_6425119	Department of Public Health Iasi		hCoV-19/Romania/IS-36246/2021	National Institute of Infectious Diseases-Prof. Dr. Matei Bals Molecular Diagnostics Laboratory
Corina Casangiu, Leontina Banica, Marius Surleac, Ovidiu Vlaicu, Petre Milu, Robert Hohan, Simona Paraschiv, Dan Otelea		EPI_ISL_6425121	Department of Public Health Iasi		hCoV-19/Romania/IS-36248/2021	National Institute of Infectious Diseases-Prof. Dr. Matei Bals Molecular Diagnostics Laboratory
Corina Casangiu, Leontina Banica, Marius Surleac, Ovidiu Vlaicu, Petre Milu, Robert Hohan, Simona Paraschiv, Dan Otelea		EPI_ISL_6425122	Department of Public Health Iasi		hCoV-19/Romania/IS-36250/2021	National Institute of Infectious Diseases-Prof. Dr. Matei Bals Molecular Diagnostics Laboratory
Corina Casangiu, Leontina Banica, Marius Surleac, Ovidiu Vlaicu, Petre Milu, Robert Hohan, Simona Paraschiv, Dan Otelea		EPI_ISL_6425125	Department of Public Health Iasi		hCoV-19/Romania/IS-36253/2021	National Institute of Infectious Diseases-Prof. Dr. Matei Bals Molecular Diagnostics Laboratory
Corina Casangiu, Leontina Banica, Marius Surleac, Ovidiu Vlaicu, Petre Milu, Robert Hohan, Simona Paraschiv, Dan Otelea		EPI_ISL_6425128	Department of Public Health Iasi		hCoV-19/Romania/IS-36256/2021	National Institute of Infectious Diseases-Prof. Dr. Matei Bals Molecular Diagnostics Laboratory
Corina Casangiu, Leontina Banica, Marius Surleac, Ovidiu Vlaicu, Petre Milu, Robert Hohan, Simona Paraschiv, Dan Otelea		EPI_ISL_6425130	Department of Public Health Suceava		hCoV-19/Romania/SV-36258/2021	National Institute of Infectious Diseases-Prof. Dr. Matei Bals Molecular Diagnostics Laboratory
Corina Casangiu, Leontina Banica, Marius Surleac, Ovidiu Vlaicu, Petre Milu, Robert Hohan, Simona Paraschiv, Dan Otelea		EPI_ISL_6425133	Department of Public Health Suceava		hCoV-19/Romania/SV-36261/2021	National Institute of Infectious Diseases-Prof. Dr. Matei Bals Molecular Diagnostics Laboratory
Corina Casangiu, Leontina Banica, Marius Surleac, Ovidiu Vlaicu, Petre Milu, Robert Hohan, Simona Paraschiv, Dan Otelea		EPI_ISL_6425135	Department of Public Health Botosani		hCoV-19/Romania/BT-36263/2021	National Institute of Infectious Diseases-Prof. Dr. Matei Bals Molecular Diagnostics Laboratory
Corina Casangiu, Leontina Banica, Marius Surleac, Ovidiu Vlaicu, Petre Milu, Robert Hohan, Simona Paraschiv, Dan Otelea		EPI_ISL_6425136	Department of Public Health Botosani		hCoV-19/Romania/BT-36264/2021	National Institute of Infectious Diseases-Prof. Dr. Matei Bals Molecular Diagnostics Laboratory
Corina Casangiu, Leontina Banica, Marius Surleac, Ovidiu Vlaicu, Petre Milu, Robert Hohan, Simona Paraschiv, Dan Otelea		EPI_ISL_6425137	Department of Public Health Botosani		hCoV-19/Romania/BT-36265/2021	National Institute of Infectious Diseases-Prof. Dr. Matei Bals Molecular Diagnostics Laboratory
Corina Casangiu, Leontina Banica, Marius Surleac, Ovidiu Vlaicu, Petre Milu, Robert Hohan, Simona Paraschiv, Dan Otelea		EPI_ISL_6425140	Department of Public Health Botosani		hCoV-19/Romania/BT-36268/2021	National Institute of Infectious Diseases-Prof. Dr. Matei Bals Molecular Diagnostics Laboratory
Corina Casangiu, Leontina Banica, Marius Surleac, Ovidiu Vlaicu, Petre Milu, Robert Hohan, Simona Paraschiv, Dan Otelea		EPI_ISL_6425141	Department of Public Health Botosani		hCoV-19/Romania/BT-36269/2021	National Institute of Infectious Diseases-Prof. Dr. Matei Bals Molecular Diagnostics Laboratory
Corina Casangiu, Leontina Banica, Marius Surleac, Ovidiu Vlaicu, Petre Milu, Robert Hohan, Simona Paraschiv, Dan Otelea		EPI_ISL_6425144	Department of Public Health Botosani		hCoV-19/Romania/BT-36273/2021	National Institute of Infectious Diseases-Prof. Dr. Matei Bals Molecular Diagnostics Laboratory
Corina Casangiu, Leontina Banica, Marius Surleac, Ovidiu Vlaicu, Petre Milu, Robert Hohan, Simona Paraschiv, Dan Otelea		EPI_ISL_6425145	Department of Public Health Botosani		hCoV-19/Romania/BT-36274/2021	National Institute of Infectious Diseases-Prof. Dr. Matei Bals Molecular Diagnostics Laboratory
Corina Casangiu, Leontina Banica, Marius Surleac, Ovidiu Vlaicu, Petre Milu, Robert Hohan, Simona Paraschiv, Dan Otelea		EPI_ISL_6425147	Department of Public Health Iasi		hCoV-19/Romania/IS-36277/2021	National Institute of Infectious Diseases-Prof. Dr. Matei Bals Molecular Diagnostics Laboratory
Corina Casangiu, Leontina Banica, Marius Surleac, Ovidiu Vlaicu, Petre Milu, Robert Hohan, Simona Paraschiv, Dan Otelea		EPI_ISL_6425148	Department of Public Health Iasi		hCoV-19/Romania/IS-36278/2021	National Institute of Infectious Diseases-Prof. Dr. Matei Bals Molecular Diagnostics Laboratory
Corina Casangiu, Leontina Banica, Marius Surleac, Ovidiu Vlaicu, Petre Milu, Robert Hohan, Simona Paraschiv, Dan Otelea		EPI_ISL_6425155	Department of Public Health Bucharest		hCoV-19/Romania/B-36349/2021	National Institute of Infectious Diseases-Prof. Dr. Matei Bals Molecular Diagnostics Laboratory
Corina Casangiu, Leontina Banica, Marius Surleac, Ovidiu Vlaicu, Petre Milu, Robert Hohan, Simona Paraschiv, Dan Otelea		EPI_ISL_6425156	Department of Public Health Bucharest		hCoV-19/Romania/B-36350/2021	National Institute of Infectious Diseases-Prof. Dr. Matei Bals Molecular Diagnostics Laboratory
Corina Casangiu, Leontina Banica, Marius Surleac, Ovidiu Vlaicu, Petre Milu, Robert Hohan, Simona Paraschiv, Dan Otelea		EPI_ISL_6425159	Department of Public Health Ilfov		hCoV-19/Romania/IF-36354/2021	National Institute of Infectious Diseases-Prof. Dr. Matei Bals Molecular Diagnostics Laboratory
Corina Casangiu, Leontina Banica, Marius Surleac, Ovidiu Vlaicu, Petre Milu, Robert Hohan, Simona Paraschiv, Dan Otelea		EPI_ISL_6425031	Department of Public Health Iasi		hCoV-19/Romania/IS-35610/2021	National Institute of Infectious Diseases-Prof. Dr. Matei Bals Molecular Diagnostics Laboratory
Corina Casangiu, Leontina Banica, Marius Surleac, Ovidiu Vlaicu, Petre Milu, Robert Hohan, Simona Paraschiv, Dan Otelea		EPI_ISL_6425013	Department of Public Health Iasi		hCoV-19/Romania/IS-35591/2021	National Institute of Infectious Diseases-Prof. Dr. Matei Bals Molecular Diagnostics Laboratory
Anca-Lelia (Riza) Costache, Ioana Streata, Stefania Dorobantu, Adina Dragos, Mihai Cucu, Ana-Maria Buga, Razvan Plesea, Andrei Pirvu, Elena Plesea, Monica Cara, Mihai Ioana		EPI_ISL_6436623	Medical Genetics Laboratory, Regional Centre of Medical Genetics, Emergency County Hospital Craiova		hCoV-19/Romania/DJ96649/2021	Medical Genetics Laboratory, Regional Centre of Medical Genetics, Emergency County Hospital Craiova
Anca-Lelia (Riza) Costache, Ioana Streata, Stefania Dorobantu, Adina Dragos, Mihai Cucu, Ana-Maria Buga, Razvan Plesea, Andrei Pirvu, Elena Plesea, Monica Cara, Mihai Ioana		EPI_ISL_6436625	Medical Genetics Laboratory, Regional Centre of Medical Genetics, Emergency County Hospital Craiova		hCoV-19/Romania/DJ96971/2021	Medical Genetics Laboratory, Regional Centre of Medical Genetics, Emergency County Hospital Craiova
Anca-Lelia (Riza) Costache, Ioana Streata, Stefania Dorobantu, Adina Dragos, Mihai Cucu, Ana-Maria Buga, Razvan Plesea, Andrei Pirvu, Elena Plesea, Monica Cara, Mihai Ioana		EPI_ISL_6436646	Medical Genetics Laboratory, Regional Centre of Medical Genetics, Emergency County Hospital Craiova		hCoV-19/Romania/SC27163/2021	Medical Genetics Laboratory, Regional Centre of Medical Genetics, Emergency County Hospital Craiova
Luiza Ustea, Nicoleta Paraschiv, Sorin Dinu, Carmen Cherciu, Mihaela Oprea, Mihaela Lazar		EPI_ISL_7967564	Cantacuzino National Military-Medical Institute, Viral Respiratory Infections Laboratory		hCoV-19/Romania/PH_486967/2021	Cantacuzino National Military-Medical Institute, Viral Respiratory Infections Laboratory
Luiza Ustea, Nicoleta Paraschiv, Sorin Dinu, Carmen Cherciu, Mihaela Oprea, Mihaela Lazar		EPI_ISL_7967367	Clinical Hospital of Infectious Diseases, Cluj-Napoca		hCoV-19/Romania/CJ_485977/2021	Cantacuzino National Military-Medical Institute, Viral Respiratory Infections Laboratory
Luiza Ustea, Nicoleta Paraschiv, Sorin Dinu, Carmen Cherciu, Mihaela Oprea, Mihaela Lazar		EPI_ISL_7967486	Cantacuzino National Military-Medical Institute, Viral Respiratory Infections Laboratory		hCoV-19/Romania/PH_485901/2021	Cantacuzino National Military-Medical Institute, Viral Respiratory Infections Laboratory
Corina Casangiu, Leontina Banica, Marius Surleac, Ovidiu Vlaicu, Petre Milu, Robert Hohan, Simona Paraschiv, Dan Otelea		EPI_ISL_4184790	Department of Public Health Timisoara		hCoV-19/Romania/TM-20998/2021	National Institute of Infectious Diseases-Prof. Dr. Matei Bals Molecular Diagnostics Laboratory
Luiza Ustea, Nicoleta Paraschiv, Sorin Dinu, Carmen Cherciu, Mihaela Oprea, Mihaela Lazar		EPI_ISL_7967476	Cantacuzino National Military-Medical Institute, Viral Respiratory Infections Laboratory		hCoV-19/Romania/PH_485854/2021	Cantacuzino National Military-Medical Institute, Viral Respiratory Infections Laboratory
Luiza Ustea, Nicoleta Paraschiv, Sorin Dinu, Carmen Cherciu, Mihaela Oprea, Mihaela Lazar		EPI_ISL_6482618	Cantacuzino National Military-Medical Institute, Viral Respiratory Infections Laboratory		hCoV-19/Romania/PH-482229/2021	Cantacuzino National Military-Medical Institute, Viral Respiratory Infections Laboratory
Luiza Ustea, Nicoleta Paraschiv, Sorin Dinu, Carmen Cherciu, Mihaela Oprea, Mihaela Lazar		EPI_ISL_6482037	Cantacuzino National Military-Medical Institute, Viral Respiratory Infections Laboratory		hCoV-19/Romania/PH-484195/2021	Cantacuzino National Military-Medical Institute, Viral Respiratory Infections Laboratory
Luiza Ustea, Nicoleta Paraschiv, Sorin Dinu, Carmen Cherciu, Mihaela Oprea, Mihaela Lazar		EPI_ISL_6482044	Cantacuzino National Military-Medical Institute, Viral Respiratory Infections Laboratory		hCoV-19/Romania/PH-484198/2021	Cantacuzino National Military-Medical Institute, Viral Respiratory Infections Laboratory
Luiza Ustea, Nicoleta Paraschiv, Sorin Dinu, Carmen Cherciu, Mihaela Oprea, Mihaela Lazar		EPI_ISL_6482074	Cantacuzino National Military-Medical Institute, Viral Respiratory Infections Laboratory		hCoV-19/Romania/PH-484230/2021	Cantacuzino National Military-Medical Institute, Viral Respiratory Infections Laboratory
Luiza Ustea, Nicoleta Paraschiv, Sorin Dinu, Carmen Cherciu, Mihaela Oprea, Mihaela Lazar		EPI_ISL_6482097	Cantacuzino National Military-Medical Institute, Viral Respiratory Infections Laboratory		hCoV-19/Romania/PH-484414/2021	Cantacuzino National Military-Medical Institute, Viral Respiratory Infections Laboratory
Luiza Ustea, Nicoleta Paraschiv, Sorin Dinu, Carmen Cherciu, Mihaela Oprea, Mihaela Lazar		EPI_ISL_6482135	Cantacuzino National Military-Medical Institute, Viral Respiratory Infections Laboratory		hCoV-19/Romania/PH-484674/2021	Cantacuzino National Military-Medical Institute, Viral Respiratory Infections Laboratory
Luiza Ustea, Nicoleta Paraschiv, Sorin Dinu, Carmen Cherciu, Mihaela Oprea, Mihaela Lazar		EPI_ISL_6482144	Cantacuzino National Military-Medical Institute, Viral Respiratory Infections Laboratory		hCoV-19/Romania/PH-484675/2021	Cantacuzino National Military-Medical Institute, Viral Respiratory Infections Laboratory
Luiza Ustea, Nicoleta Paraschiv, Sorin Dinu, Carmen Cherciu, Mihaela Oprea, Mihaela Lazar		EPI_ISL_6482184	Cantacuzino National Military-Medical Institute, Viral Respiratory Infections Laboratory		hCoV-19/Romania/PH-484722/2021	Cantacuzino National Military-Medical Institute, Viral Respiratory Infections Laboratory
Luiza Ustea, Nicoleta Paraschiv, Sorin Dinu, Carmen Cherciu, Mihaela Oprea, Mihaela Lazar		EPI_ISL_6482191	Cantacuzino National Military-Medical Institute, Viral Respiratory Infections Laboratory		hCoV-19/Romania/PH-484737/2021	Cantacuzino National Military-Medical Institute, Viral Respiratory Infections Laboratory
Luiza Ustea, Nicoleta Paraschiv, Sorin Dinu, Carmen Cherciu, Mihaela Oprea, Mihaela Lazar		EPI_ISL_6482195	Cantacuzino National Military-Medical Institute, Viral Respiratory Infections Laboratory		hCoV-19/Romania/PH-484739/2021	Cantacuzino National Military-Medical Institute, Viral Respiratory Infections Laboratory
Luiza Ustea, Nicoleta Paraschiv, Sorin Dinu, Carmen Cherciu, Mihaela Oprea, Mihaela Lazar		EPI_ISL_6482283	Clinical Emergency County Hospital, Craiova		hCoV-19/Romania/DJ-481946/2021	Cantacuzino National Military-Medical Institute, Viral Respiratory Infections Laboratory
Luiza Ustea, Nicoleta Paraschiv, Sorin Dinu, Carmen Cherciu, Mihaela Oprea, Mihaela Lazar		EPI_ISL_6482284	Clinical Emergency County Hospital, Craiova		hCoV-19/Romania/DJ-481948/2021	Cantacuzino National Military-Medical Institute, Viral Respiratory Infections Laboratory
Luiza Ustea, Nicoleta Paraschiv, Sorin Dinu, Carmen Cherciu, Mihaela Oprea, Mihaela Lazar		EPI_ISL_6482287	Clinical Emergency County Hospital, Craiova		hCoV-19/Romania/DJ-481950/2021	Cantacuzino National Military-Medical Institute, Viral Respiratory Infections Laboratory
Luiza Ustea, Nicoleta Paraschiv, Sorin Dinu, Carmen Cherciu, Mihaela Oprea, Mihaela Lazar		EPI_ISL_6482324	Cantacuzino National Military-Medical Institute, Viral Respiratory Infections Laboratory		hCoV-19/Romania/DB-481960/2021	Cantacuzino National Military-Medical Institute, Viral Respiratory Infections Laboratory
Luiza Ustea, Nicoleta Paraschiv, Sorin Dinu, Carmen Cherciu, Mihaela Oprea, Mihaela Lazar		EPI_ISL_6482381	Clinical Emergency County Hospital, Craiova		hCoV-19/Romania/DJ-481974/2021	Cantacuzino National Military-Medical Institute, Viral Respiratory Infections Laboratory
Luiza Ustea, Nicoleta Paraschiv, Sorin Dinu, Carmen Cherciu, Mihaela Oprea, Mihaela Lazar		EPI_ISL_6482424	Cantacuzino National Military-Medical Institute, Viral Respiratory Infections Laboratory		hCoV-19/Romania/BH-481991/2021	Cantacuzino National Military-Medical Institute, Viral Respiratory Infections Laboratory
Luiza Ustea, Nicoleta Paraschiv, Sorin Dinu, Carmen Cherciu, Mihaela Oprea, Mihaela Lazar		EPI_ISL_6482463	Clinical Emergency County Hospital, Craiova		hCoV-19/Romania/DJ-482003/2021	Cantacuzino National Military-Medical Institute, Viral Respiratory Infections Laboratory
Luiza Ustea, Nicoleta Paraschiv, Sorin Dinu, Carmen Cherciu, Mihaela Oprea, Mihaela Lazar		EPI_ISL_6481922	Clinical Emergency County Hospital, Craiova		hCoV-19/Romania/DJ-484011/2021	Cantacuzino National Military-Medical Institute, Viral Respiratory Infections Laboratory
Luiza Ustea, Nicoleta Paraschiv, Sorin Dinu, Carmen Cherciu, Mihaela Oprea, Mihaela Lazar		EPI_ISL_6481960	Clinical Emergency County Hospital, Craiova		hCoV-19/Romania/DJ-484049/2021	Cantacuzino National Military-Medical Institute, Viral Respiratory Infections Laboratory
Luiza Ustea, Nicoleta Paraschiv, Sorin Dinu, Carmen Cherciu, Mihaela Oprea, Mihaela Lazar		EPI_ISL_6482058	Cantacuzino National Military-Medical Institute, Viral Respiratory Infections Laboratory		hCoV-19/Romania/PH-484220/2021	Cantacuzino National Military-Medical Institute, Viral Respiratory Infections Laboratory
Luiza Ustea, Nicoleta Paraschiv, Sorin Dinu, Carmen Cherciu, Mihaela Oprea, Mihaela Lazar		EPI_ISL_6482132	Cantacuzino National Military-Medical Institute, Viral Respiratory Infections Laboratory		hCoV-19/Romania/PH-484672/2021	Cantacuzino National Military-Medical Institute, Viral Respiratory Infections Laboratory
Luiza Ustea, Nicoleta Paraschiv, Sorin Dinu, Carmen Cherciu, Mihaela Oprea, Mihaela Lazar		EPI_ISL_6482150	Cantacuzino National Military-Medical Institute, Viral Respiratory Infections Laboratory		hCoV-19/Romania/PH-484697/2021	Cantacuzino National Military-Medical Institute, Viral Respiratory Infections Laboratory
Luiza Ustea, Nicoleta Paraschiv, Sorin Dinu, Carmen Cherciu, Mihaela Oprea, Mihaela Lazar		EPI_ISL_6482167	Cantacuzino National Military-Medical Institute, Viral Respiratory Infections Laboratory		hCoV-19/Romania/PH-484711/2021	Cantacuzino National Military-Medical Institute, Viral Respiratory Infections Laboratory
Luiza Ustea, Nicoleta Paraschiv, Sorin Dinu, Carmen Cherciu, Mihaela Oprea, Mihaela Lazar		EPI_ISL_6482246	Clinical Emergency County Hospital, Craiova		hCoV-19/Romania/DJ-481937/2021	Cantacuzino National Military-Medical Institute, Viral Respiratory Infections Laboratory
Luiza Ustea, Nicoleta Paraschiv, Sorin Dinu, Carmen Cherciu, Mihaela Oprea, Mihaela Lazar		EPI_ISL_6482386	Cantacuzino National Military-Medical Institute, Viral Respiratory Infections Laboratory		hCoV-19/Romania/DB-481977/2021	Cantacuzino National Military-Medical Institute, Viral Respiratory Infections Laboratory
Luiza Ustea, Nicoleta Paraschiv, Sorin Dinu, Carmen Cherciu, Mihaela Oprea, Mihaela Lazar		EPI_ISL_6482393	Clinical Emergency County Hospital, Craiova		hCoV-19/Romania/DJ-481978/2021	Cantacuzino National Military-Medical Institute, Viral Respiratory Infections Laboratory
Luiza Ustea, Nicoleta Paraschiv, Sorin Dinu, Carmen Cherciu, Mihaela Oprea, Mihaela Lazar		EPI_ISL_6482582	Clinical Emergency County Hospital, Craiova		hCoV-19/Romania/DJ-482039/2021	Cantacuzino National Military-Medical Institute, Viral Respiratory Infections Laboratory
Corina Casangiu, Leontina Banica, Marius Surleac, Ovidiu Vlaicu, Simona Paraschiv, Dan Otelea		EPI_ISL_12603190	National Institute of Infectious Diseases-Prof. Dr. Matei Bals Molecular Diagnostics Laboratory		hCoV-19/Romania/B-35895/2021	National Institute of Infectious Diseases-Prof. Dr. Matei Bals Molecular Diagnostics Laboratory
Luiza Ustea, Nicoleta Paraschiv, Sorin Dinu, Carmen Cherciu, Mihaela Oprea, Mihaela Lazar		EPI_ISL_7967395	Clinical Hospital of Infectious Diseases, Cluj-Napoca		hCoV-19/Romania/CJ_486036/2021	Cantacuzino National Military-Medical Institute, Viral Respiratory Infections Laboratory
Corina Casangiu, Leontina Banica, Marius Surleac, Ovidiu Vlaicu, Petre Milu, Robert Hohan, Simona Paraschiv, Dan Otelea		EPI_ISL_3386684	Department of Public Health Bacau		hCoV-19/Romania/BC-19355/2021	National Institute of Infectious Diseases-Prof. Dr. Matei Bals Molecular Diagnostics Laboratory
Corina Casangiu, Leontina Banica, Marius Surleac, Ovidiu Vlaicu, Petre Milu, Robert Hohan, Simona Paraschiv, Dan Otelea		EPI_ISL_3386685	Department of Public Health Bacau		hCoV-19/Romania/BC-19362/2021	National Institute of Infectious Diseases-Prof. Dr. Matei Bals Molecular Diagnostics Laboratory
Corina Casangiu, Leontina Banica, Marius Surleac, Ovidiu Vlaicu, Petre Milu, Robert Hohan, Simona Paraschiv, Dan Otelea		EPI_ISL_3386687	Department of Public Health Suceava		hCoV-19/Romania/SV-19358/2021	National Institute of Infectious Diseases-Prof. Dr. Matei Bals Molecular Diagnostics Laboratory
Corina Casangiu, Leontina Banica, Marius Surleac, Ovidiu Vlaicu, Petre Milu, Robert Hohan, Simona Paraschiv, Dan Otelea		EPI_ISL_3386692	Department of Public Health Brasov		hCoV-19/Romania/BV-19369/2021	National Institute of Infectious Diseases-Prof. Dr. Matei Bals Molecular Diagnostics Laboratory
Corina Casangiu, Leontina Banica, Marius Surleac, Ovidiu Vlaicu, Petre Milu, Robert Hohan, Simona Paraschiv, Dan Otelea		EPI_ISL_3386657	Department of Public Health Buzau		hCoV-19/Romania/BZ-19055/2021	National Institute of Infectious Diseases-Prof. Dr. Matei Bals Molecular Diagnostics Laboratory
Corina Casangiu, Leontina Banica, Marius Surleac, Ovidiu Vlaicu, Petre Milu, Robert Hohan, Simona Paraschiv, Dan Otelea		EPI_ISL_3386664	Department of Public Health Vrancea		hCoV-19/Romania/VN-19078/2021	National Institute of Infectious Diseases-Prof. Dr. Matei Bals Molecular Diagnostics Laboratory
Corina Casangiu, Leontina Banica, Marius Surleac, Ovidiu Vlaicu, Petre Milu, Robert Hohan, Simona Paraschiv, Dan Otelea		EPI_ISL_3386648	National Institute of Infectious Diseases-Prof. Dr. Matei Bals Molecular Diagnostics Laboratory		hCoV-19/Romania/GR-18883/2021	National Institute of Infectious Diseases-Prof. Dr. Matei Bals Molecular Diagnostics Laboratory
Corina Casangiu, Leontina Banica, Marius Surleac, Ovidiu Vlaicu, Petre Milu, Robert Hohan, Simona Paraschiv, Dan Otelea		EPI_ISL_3386650	National Institute of Infectious Diseases-Prof. Dr. Matei Bals Molecular Diagnostics Laboratory		hCoV-19/Romania/IF-18979/2021	National Institute of Infectious Diseases-Prof. Dr. Matei Bals Molecular Diagnostics Laboratory
Corina Casangiu, Leontina Banica, Marius Surleac, Ovidiu Vlaicu, Petre Milu, Robert Hohan, Simona Paraschiv, Dan Otelea		EPI_ISL_3386651	Department of Public Health Ilfov		hCoV-19/Romania/IF-19002/2021	National Institute of Infectious Diseases-Prof. Dr. Matei Bals Molecular Diagnostics Laboratory
Corina Casangiu, Leontina Banica, Marius Surleac, Ovidiu Vlaicu, Petre Milu, Robert Hohan, Simona Paraschiv, Dan Otelea		EPI_ISL_3386653	Department of Public Health Ilfov		hCoV-19/Romania/IF-19005/2021	National Institute of Infectious Diseases-Prof. Dr. Matei Bals Molecular Diagnostics Laboratory
Corina Casangiu, Leontina Banica, Marius Surleac, Ovidiu Vlaicu, Petre Milu, Robert Hohan, Simona Paraschiv, Dan Otelea		EPI_ISL_3386659	Department of Public Health Buzau		hCoV-19/Romania/BZ-19057/2021	National Institute of Infectious Diseases-Prof. Dr. Matei Bals Molecular Diagnostics Laboratory
Corina Casangiu, Leontina Banica, Marius Surleac, Ovidiu Vlaicu, Petre Milu, Robert Hohan, Simona Paraschiv, Dan Otelea		EPI_ISL_3386662	Department of Public Health Buzau		hCoV-19/Romania/BZ-19060/2021	National Institute of Infectious Diseases-Prof. Dr. Matei Bals Molecular Diagnostics Laboratory
Corina Casangiu, Leontina Banica, Marius Surleac, Ovidiu Vlaicu, Petre Milu, Robert Hohan, Simona Paraschiv, Dan Otelea		EPI_ISL_3386665	Department of Public Health Neamt		hCoV-19/Romania/NT-19179/2021	National Institute of Infectious Diseases-Prof. Dr. Matei Bals Molecular Diagnostics Laboratory
Corina Casangiu, Leontina Banica, Marius Surleac, Ovidiu Vlaicu, Petre Milu, Robert Hohan, Simona Paraschiv, Dan Otelea		EPI_ISL_3386669	Department of Public Health Neamt		hCoV-19/Romania/NT-19184/2021	National Institute of Infectious Diseases-Prof. Dr. Matei Bals Molecular Diagnostics Laboratory
Corina Casangiu, Leontina Banica, Marius Surleac, Ovidiu Vlaicu, Petre Milu, Robert Hohan, Simona Paraschiv, Dan Otelea		EPI_ISL_3386670	National Institute of Infectious Diseases-Prof. Dr. Matei Bals Molecular Diagnostics Laboratory		hCoV-19/Romania/B-19210/2021	National Institute of Infectious Diseases-Prof. Dr. Matei Bals Molecular Diagnostics Laboratory
Corina Casangiu, Leontina Banica, Marius Surleac, Ovidiu Vlaicu, Petre Milu, Robert Hohan, Simona Paraschiv, Dan Otelea		EPI_ISL_3386671	National Institute of Infectious Diseases-Prof. Dr. Matei Bals Molecular Diagnostics Laboratory		hCoV-19/Romania/B-19211/2021	National Institute of Infectious Diseases-Prof. Dr. Matei Bals Molecular Diagnostics Laboratory
Corina Casangiu, Leontina Banica, Marius Surleac, Ovidiu Vlaicu, Petre Milu, Robert Hohan, Simona Paraschiv, Dan Otelea		EPI_ISL_3386673	Department of Public Health Constanta		hCoV-19/Romania/CT-19262/2021	National Institute of Infectious Diseases-Prof. Dr. Matei Bals Molecular Diagnostics Laboratory
Corina Casangiu, Leontina Banica, Marius Surleac, Ovidiu Vlaicu, Petre Milu, Robert Hohan, Simona Paraschiv, Dan Otelea		EPI_ISL_3386675	Department of Public Health Constanta		hCoV-19/Romania/CT-19265/2021	National Institute of Infectious Diseases-Prof. Dr. Matei Bals Molecular Diagnostics Laboratory
Corina Casangiu, Leontina Banica, Marius Surleac, Ovidiu Vlaicu, Petre Milu, Robert Hohan, Simona Paraschiv, Dan Otelea		EPI_ISL_3386676	Department of Public Health Covasna		hCoV-19/Romania/CV-19266/2021	National Institute of Infectious Diseases-Prof. Dr. Matei Bals Molecular Diagnostics Laboratory
Corina Casangiu, Leontina Banica, Marius Surleac, Ovidiu Vlaicu, Petre Milu, Robert Hohan, Simona Paraschiv, Dan Otelea		EPI_ISL_3386678	Department of Public Health Iasi		hCoV-19/Romania/IS-19354/2021	National Institute of Infectious Diseases-Prof. Dr. Matei Bals Molecular Diagnostics Laboratory
Corina Casangiu, Leontina Banica, Marius Surleac, Ovidiu Vlaicu, Petre Milu, Robert Hohan, Simona Paraschiv, Dan Otelea		EPI_ISL_3386679	Department of Public Health Iasi		hCoV-19/Romania/IS-19357/2021	National Institute of Infectious Diseases-Prof. Dr. Matei Bals Molecular Diagnostics Laboratory
Corina Casangiu, Leontina Banica, Marius Surleac, Ovidiu Vlaicu, Petre Milu, Robert Hohan, Simona Paraschiv, Dan Otelea		EPI_ISL_3386681	Department of Public Health Iasi		hCoV-19/Romania/IS-19363/2021	National Institute of Infectious Diseases-Prof. Dr. Matei Bals Molecular Diagnostics Laboratory
Corina Casangiu, Leontina Banica, Marius Surleac, Ovidiu Vlaicu, Petre Milu, Robert Hohan, Simona Paraschiv, Dan Otelea		EPI_ISL_3386683	Department of Public Health Botosani		hCoV-19/Romania/BT-19353/2021	National Institute of Infectious Diseases-Prof. Dr. Matei Bals Molecular Diagnostics Laboratory
Luiza Ustea, Nicoleta Paraschiv, Sorin Dinu, Carmen Cherciu, Mihaela Oprea, Mihaela Lazar		EPI_ISL_7967379	Clinical Emergency County Hospital, Craiova		hCoV-19/Romania/DJ_486013/2021	Cantacuzino National Military-Medical Institute, Viral Respiratory Infections Laboratory
Luiza Ustea, Nicoleta Paraschiv, Sorin Dinu, Carmen Cherciu, Mihaela Oprea, Mihaela Lazar		EPI_ISL_7967528	Cantacuzino National Military-Medical Institute, Viral Respiratory Infections Laboratory		hCoV-19/Romania/BZ_486385/2021	Cantacuzino National Military-Medical Institute, Viral Respiratory Infections Laboratory
Lobiuc Andrei, Gheorghita Puscaselu Roxana		EPI_ISL_6595486	Molecular Biology Lab, Suceava County Emergency Hospital		hCoV-19/Romania/SV_SJU_45431/2021	Stefan cel Mare University Metagenomics Lab
Corina Casangiu, Leontina Banica, Marius Surleac, Ovidiu Vlaicu, Petre Milu, Robert Hohan, Simona Paraschiv, Dan Otelea		EPI_ISL_5105915	Department of Public Health Braila		hCoV-19/Romania/BR-30225/2021	National Institute of Infectious Diseases-Prof. Dr. Matei Bals Molecular Diagnostics Laboratory
Corina Casangiu, Leontina Banica, Marius Surleac, Ovidiu Vlaicu, Petre Milu, Robert Hohan, Simona Paraschiv, Dan Otelea		EPI_ISL_5105917	Department of Public Health Braila		hCoV-19/Romania/BR-30227/2021	National Institute of Infectious Diseases-Prof. Dr. Matei Bals Molecular Diagnostics Laboratory
Corina Casangiu, Leontina Banica, Marius Surleac, Ovidiu Vlaicu, Petre Milu, Robert Hohan, Simona Paraschiv, Dan Otelea		EPI_ISL_5105919	Department of Public Health Braila		hCoV-19/Romania/BR-30229/2021	National Institute of Infectious Diseases-Prof. Dr. Matei Bals Molecular Diagnostics Laboratory
Corina Casangiu, Leontina Banica, Marius Surleac, Ovidiu Vlaicu, Petre Milu, Robert Hohan, Simona Paraschiv, Dan Otelea		EPI_ISL_5105922	Department of Public Health Braila		hCoV-19/Romania/BR-30232/2021	National Institute of Infectious Diseases-Prof. Dr. Matei Bals Molecular Diagnostics Laboratory
Corina Casangiu, Leontina Banica, Marius Surleac, Ovidiu Vlaicu, Petre Milu, Robert Hohan, Simona Paraschiv, Dan Otelea		EPI_ISL_5105944	Department of Public Health Constanta		hCoV-19/Romania/CT-30256/2021	National Institute of Infectious Diseases-Prof. Dr. Matei Bals Molecular Diagnostics Laboratory
Corina Casangiu, Leontina Banica, Marius Surleac, Ovidiu Vlaicu, Petre Milu, Robert Hohan, Simona Paraschiv, Dan Otelea		EPI_ISL_5105923	Department of Public Health Braila		hCoV-19/Romania/BR-30233/2021	National Institute of Infectious Diseases-Prof. Dr. Matei Bals Molecular Diagnostics Laboratory
Corina Casangiu, Leontina Banica, Marius Surleac, Ovidiu Vlaicu, Petre Milu, Robert Hohan, Simona Paraschiv, Dan Otelea		EPI_ISL_5105925	Department of Public Health Braila		hCoV-19/Romania/BR-30235/2021	National Institute of Infectious Diseases-Prof. Dr. Matei Bals Molecular Diagnostics Laboratory
Corina Casangiu, Leontina Banica, Marius Surleac, Ovidiu Vlaicu, Petre Milu, Robert Hohan, Simona Paraschiv, Dan Otelea		EPI_ISL_5105932	Department of Public Health Braila		hCoV-19/Romania/BR-30243/2021	National Institute of Infectious Diseases-Prof. Dr. Matei Bals Molecular Diagnostics Laboratory
Corina Casangiu, Leontina Banica, Marius Surleac, Ovidiu Vlaicu, Petre Milu, Robert Hohan, Simona Paraschiv, Dan Otelea		EPI_ISL_5105961	Department of Public Health Iasi		hCoV-19/Romania/IS-31133/2021	National Institute of Infectious Diseases-Prof. Dr. Matei Bals Molecular Diagnostics Laboratory
Corina Casangiu, Leontina Banica, Marius Surleac, Ovidiu Vlaicu, Petre Milu, Robert Hohan, Simona Paraschiv, Dan Otelea		EPI_ISL_5105941	Department of Public Health Constanta		hCoV-19/Romania/CT-30253/2021	National Institute of Infectious Diseases-Prof. Dr. Matei Bals Molecular Diagnostics Laboratory
Corina Casangiu, Leontina Banica, Marius Surleac, Ovidiu Vlaicu, Petre Milu, Robert Hohan, Simona Paraschiv, Dan Otelea		EPI_ISL_5105946	Department of Public Health Constanta		hCoV-19/Romania/CT-30258/2021	National Institute of Infectious Diseases-Prof. Dr. Matei Bals Molecular Diagnostics Laboratory
Corina Casangiu, Leontina Banica, Marius Surleac, Ovidiu Vlaicu, Petre Milu, Robert Hohan, Simona Paraschiv, Dan Otelea		EPI_ISL_5105897	Department of Public Health Iasi		hCoV-19/Romania/IS-31109/2021	National Institute of Infectious Diseases-Prof. Dr. Matei Bals Molecular Diagnostics Laboratory
Corina Casangiu, Leontina Banica, Marius Surleac, Ovidiu Vlaicu, Petre Milu, Robert Hohan, Simona Paraschiv, Dan Otelea		EPI_ISL_5105906	Department of Public Health Iasi		hCoV-19/Romania/IS-31119/2021	National Institute of Infectious Diseases-Prof. Dr. Matei Bals Molecular Diagnostics Laboratory
Corina Casangiu, Leontina Banica, Marius Surleac, Ovidiu Vlaicu, Petre Milu, Robert Hohan, Simona Paraschiv, Dan Otelea		EPI_ISL_5105916	Department of Public Health Braila		hCoV-19/Romania/BR-30226/2021	National Institute of Infectious Diseases-Prof. Dr. Matei Bals Molecular Diagnostics Laboratory
Corina Casangiu, Leontina Banica, Marius Surleac, Ovidiu Vlaicu, Petre Milu, Robert Hohan, Simona Paraschiv, Dan Otelea		EPI_ISL_5105935	Department of Public Health Braila		hCoV-19/Romania/BR-30246/2021	National Institute of Infectious Diseases-Prof. Dr. Matei Bals Molecular Diagnostics Laboratory
Corina Casangiu, Leontina Banica, Marius Surleac, Ovidiu Vlaicu, Petre Milu, Robert Hohan, Simona Paraschiv, Dan Otelea		EPI_ISL_5105953	Department of Public Health Constanta		hCoV-19/Romania/CT-30273/2021	National Institute of Infectious Diseases-Prof. Dr. Matei Bals Molecular Diagnostics Laboratory
Corina Casangiu, Leontina Banica, Marius Surleac, Ovidiu Vlaicu, Petre Milu, Robert Hohan, Simona Paraschiv, Dan Otelea		EPI_ISL_5105954	National Institute of Infectious Diseases-Prof. Dr. Matei Bals Molecular Diagnostics Laboratory		hCoV-19/Romania/B-30304/2021	National Institute of Infectious Diseases-Prof. Dr. Matei Bals Molecular Diagnostics Laboratory
Corina Casangiu, Leontina Banica, Marius Surleac, Ovidiu Vlaicu, Petre Milu, Robert Hohan, Simona Paraschiv, Dan Otelea		EPI_ISL_5105956	Department of Public Health Iasi		hCoV-19/Romania/IS-31127/2021	National Institute of Infectious Diseases-Prof. Dr. Matei Bals Molecular Diagnostics Laboratory
Corina Casangiu, Leontina Banica, Marius Surleac, Ovidiu Vlaicu, Petre Milu, Robert Hohan, Simona Paraschiv, Dan Otelea		EPI_ISL_5105959	Department of Public Health Iasi		hCoV-19/Romania/IS-31131/2021	National Institute of Infectious Diseases-Prof. Dr. Matei Bals Molecular Diagnostics Laboratory
Corina Casangiu, Leontina Banica, Marius Surleac, Ovidiu Vlaicu, Petre Milu, Robert Hohan, Simona Paraschiv, Dan Otelea		EPI_ISL_5105963	National Institute of Infectious Diseases-Prof. Dr. Matei Bals Molecular Diagnostics Laboratory		hCoV-19/Romania/B-30308/2021	National Institute of Infectious Diseases-Prof. Dr. Matei Bals Molecular Diagnostics Laboratory
Corina Casangiu, Leontina Banica, Marius Surleac, Ovidiu Vlaicu, Petre Milu, Robert Hohan, Simona Paraschiv, Dan Otelea		EPI_ISL_5105851	Department of Public Health Iasi		hCoV-19/Romania/IS-31063/2021	National Institute of Infectious Diseases-Prof. Dr. Matei Bals Molecular Diagnostics Laboratory
Corina Casangiu, Leontina Banica, Marius Surleac, Ovidiu Vlaicu, Petre Milu, Robert Hohan, Simona Paraschiv, Dan Otelea		EPI_ISL_5105852	Department of Public Health Iasi		hCoV-19/Romania/IS-31064/2021	National Institute of Infectious Diseases-Prof. Dr. Matei Bals Molecular Diagnostics Laboratory
Corina Casangiu, Leontina Banica, Marius Surleac, Ovidiu Vlaicu, Petre Milu, Robert Hohan, Simona Paraschiv, Dan Otelea		EPI_ISL_5105856	Department of Public Health Iasi		hCoV-19/Romania/IS-31068/2021	National Institute of Infectious Diseases-Prof. Dr. Matei Bals Molecular Diagnostics Laboratory
Corina Casangiu, Leontina Banica, Marius Surleac, Ovidiu Vlaicu, Petre Milu, Robert Hohan, Simona Paraschiv, Dan Otelea		EPI_ISL_5105860	Department of Public Health Iasi		hCoV-19/Romania/IS-31072/2021	National Institute of Infectious Diseases-Prof. Dr. Matei Bals Molecular Diagnostics Laboratory
Corina Casangiu, Leontina Banica, Marius Surleac, Ovidiu Vlaicu, Petre Milu, Robert Hohan, Simona Paraschiv, Dan Otelea		EPI_ISL_5105864	Department of Public Health Iasi		hCoV-19/Romania/IS-31076/2021	National Institute of Infectious Diseases-Prof. Dr. Matei Bals Molecular Diagnostics Laboratory
Corina Casangiu, Leontina Banica, Marius Surleac, Ovidiu Vlaicu, Petre Milu, Robert Hohan, Simona Paraschiv, Dan Otelea		EPI_ISL_5105971	Department of Public Health Mures		hCoV-19/Romania/MS-31060/2021	National Institute of Infectious Diseases-Prof. Dr. Matei Bals Molecular Diagnostics Laboratory
Corina Casangiu, Leontina Banica, Marius Surleac, Ovidiu Vlaicu, Petre Milu, Robert Hohan, Simona Paraschiv, Dan Otelea		EPI_ISL_5105973	Department of Public Health Mures		hCoV-19/Romania/MS-31062/2021	National Institute of Infectious Diseases-Prof. Dr. Matei Bals Molecular Diagnostics Laboratory
Corina Casangiu, Leontina Banica, Marius Surleac, Ovidiu Vlaicu, Petre Milu, Robert Hohan, Simona Paraschiv, Dan Otelea		EPI_ISL_5105974	Department of Public Health Neamt		hCoV-19/Romania/NT-31135/2021	National Institute of Infectious Diseases-Prof. Dr. Matei Bals Molecular Diagnostics Laboratory
Corina Casangiu, Leontina Banica, Marius Surleac, Ovidiu Vlaicu, Petre Milu, Robert Hohan, Simona Paraschiv, Dan Otelea		EPI_ISL_5105866	Department of Public Health Iasi		hCoV-19/Romania/IS-31078/2021	National Institute of Infectious Diseases-Prof. Dr. Matei Bals Molecular Diagnostics Laboratory
Corina Casangiu, Leontina Banica, Marius Surleac, Ovidiu Vlaicu, Petre Milu, Robert Hohan, Simona Paraschiv, Dan Otelea		EPI_ISL_5105975	Department of Public Health Neamt		hCoV-19/Romania/NT-31136/2021	National Institute of Infectious Diseases-Prof. Dr. Matei Bals Molecular Diagnostics Laboratory
Corina Casangiu, Leontina Banica, Marius Surleac, Ovidiu Vlaicu, Petre Milu, Robert Hohan, Simona Paraschiv, Dan Otelea		EPI_ISL_5105977	Department of Public Health Neamt		hCoV-19/Romania/NT-31138/2021	National Institute of Infectious Diseases-Prof. Dr. Matei Bals Molecular Diagnostics Laboratory
Corina Casangiu, Leontina Banica, Marius Surleac, Ovidiu Vlaicu, Petre Milu, Robert Hohan, Simona Paraschiv, Dan Otelea		EPI_ISL_5105867	Department of Public Health Iasi		hCoV-19/Romania/IS-31079/2021	National Institute of Infectious Diseases-Prof. Dr. Matei Bals Molecular Diagnostics Laboratory
Corina Casangiu, Leontina Banica, Marius Surleac, Ovidiu Vlaicu, Petre Milu, Robert Hohan, Simona Paraschiv, Dan Otelea		EPI_ISL_5105869	Department of Public Health Iasi		hCoV-19/Romania/IS-31081/2021	National Institute of Infectious Diseases-Prof. Dr. Matei Bals Molecular Diagnostics Laboratory
Corina Casangiu, Leontina Banica, Marius Surleac, Ovidiu Vlaicu, Petre Milu, Robert Hohan, Simona Paraschiv, Dan Otelea		EPI_ISL_5105979	Department of Public Health Neamt		hCoV-19/Romania/NT-31139/2021	National Institute of Infectious Diseases-Prof. Dr. Matei Bals Molecular Diagnostics Laboratory
Corina Casangiu, Leontina Banica, Marius Surleac, Ovidiu Vlaicu, Petre Milu, Robert Hohan, Simona Paraschiv, Dan Otelea		EPI_ISL_5105871	Department of Public Health Iasi		hCoV-19/Romania/IS-31083/2021	National Institute of Infectious Diseases-Prof. Dr. Matei Bals Molecular Diagnostics Laboratory
Corina Casangiu, Leontina Banica, Marius Surleac, Ovidiu Vlaicu, Petre Milu, Robert Hohan, Simona Paraschiv, Dan Otelea		EPI_ISL_5105872	Department of Public Health Iasi		hCoV-19/Romania/IS-31084/2021	National Institute of Infectious Diseases-Prof. Dr. Matei Bals Molecular Diagnostics Laboratory
Corina Casangiu, Leontina Banica, Marius Surleac, Ovidiu Vlaicu, Petre Milu, Robert Hohan, Simona Paraschiv, Dan Otelea		EPI_ISL_5105874	Department of Public Health Iasi		hCoV-19/Romania/IS-31086/2021	National Institute of Infectious Diseases-Prof. Dr. Matei Bals Molecular Diagnostics Laboratory
Corina Casangiu, Leontina Banica, Marius Surleac, Ovidiu Vlaicu, Petre Milu, Robert Hohan, Simona Paraschiv, Dan Otelea		EPI_ISL_5105876	Department of Public Health Iasi		hCoV-19/Romania/IS-31088/2021	National Institute of Infectious Diseases-Prof. Dr. Matei Bals Molecular Diagnostics Laboratory
Corina Casangiu, Leontina Banica, Marius Surleac, Ovidiu Vlaicu, Petre Milu, Robert Hohan, Simona Paraschiv, Dan Otelea		EPI_ISL_5105877	Department of Public Health Iasi		hCoV-19/Romania/IS-31089/2021	National Institute of Infectious Diseases-Prof. Dr. Matei Bals Molecular Diagnostics Laboratory
Corina Casangiu, Leontina Banica, Marius Surleac, Ovidiu Vlaicu, Petre Milu, Robert Hohan, Simona Paraschiv, Dan Otelea		EPI_ISL_5105882	Department of Public Health Iasi		hCoV-19/Romania/IS-31094/2021	National Institute of Infectious Diseases-Prof. Dr. Matei Bals Molecular Diagnostics Laboratory
Corina Casangiu, Leontina Banica, Marius Surleac, Ovidiu Vlaicu, Petre Milu, Robert Hohan, Simona Paraschiv, Dan Otelea		EPI_ISL_5105883	Department of Public Health Iasi		hCoV-19/Romania/IS-31095/2021	National Institute of Infectious Diseases-Prof. Dr. Matei Bals Molecular Diagnostics Laboratory
Corina Casangiu, Leontina Banica, Marius Surleac, Ovidiu Vlaicu, Petre Milu, Robert Hohan, Simona Paraschiv, Dan Otelea		EPI_ISL_5105884	Department of Public Health Iasi		hCoV-19/Romania/IS-31096/2021	National Institute of Infectious Diseases-Prof. Dr. Matei Bals Molecular Diagnostics Laboratory
Corina Casangiu, Leontina Banica, Marius Surleac, Ovidiu Vlaicu, Petre Milu, Robert Hohan, Simona Paraschiv, Dan Otelea		EPI_ISL_5105889	Department of Public Health Iasi		hCoV-19/Romania/IS-31101/2021	National Institute of Infectious Diseases-Prof. Dr. Matei Bals Molecular Diagnostics Laboratory
Corina Casangiu, Leontina Banica, Marius Surleac, Ovidiu Vlaicu, Petre Milu, Robert Hohan, Simona Paraschiv, Dan Otelea		EPI_ISL_5105891	Department of Public Health Iasi		hCoV-19/Romania/IS-31103/2021	National Institute of Infectious Diseases-Prof. Dr. Matei Bals Molecular Diagnostics Laboratory
Corina Casangiu, Leontina Banica, Marius Surleac, Ovidiu Vlaicu, Petre Milu, Robert Hohan, Simona Paraschiv, Dan Otelea		EPI_ISL_5105893	Department of Public Health Iasi		hCoV-19/Romania/IS-31105/2021	National Institute of Infectious Diseases-Prof. Dr. Matei Bals Molecular Diagnostics Laboratory
Corina Casangiu, Leontina Banica, Marius Surleac, Ovidiu Vlaicu, Petre Milu, Robert Hohan, Simona Paraschiv, Dan Otelea		EPI_ISL_5105894	Department of Public Health Iasi		hCoV-19/Romania/IS-31106/2021	National Institute of Infectious Diseases-Prof. Dr. Matei Bals Molecular Diagnostics Laboratory
Corina Casangiu, Leontina Banica, Marius Surleac, Ovidiu Vlaicu, Petre Milu, Robert Hohan, Simona Paraschiv, Dan Otelea		EPI_ISL_5105895	Department of Public Health Iasi		hCoV-19/Romania/IS-31107/2021	National Institute of Infectious Diseases-Prof. Dr. Matei Bals Molecular Diagnostics Laboratory
Corina Casangiu, Leontina Banica, Marius Surleac, Ovidiu Vlaicu, Petre Milu, Robert Hohan, Simona Paraschiv, Dan Otelea		EPI_ISL_5105898	Department of Public Health Iasi		hCoV-19/Romania/IS-31111/2021	National Institute of Infectious Diseases-Prof. Dr. Matei Bals Molecular Diagnostics Laboratory
Corina Casangiu, Leontina Banica, Marius Surleac, Ovidiu Vlaicu, Petre Milu, Robert Hohan, Simona Paraschiv, Dan Otelea		EPI_ISL_5105900	Department of Public Health Iasi		hCoV-19/Romania/IS-31113/2021	National Institute of Infectious Diseases-Prof. Dr. Matei Bals Molecular Diagnostics Laboratory
Corina Casangiu, Leontina Banica, Marius Surleac, Ovidiu Vlaicu, Petre Milu, Robert Hohan, Simona Paraschiv, Dan Otelea		EPI_ISL_5105901	Department of Public Health Iasi		hCoV-19/Romania/IS-31114/2021	National Institute of Infectious Diseases-Prof. Dr. Matei Bals Molecular Diagnostics Laboratory
Corina Casangiu, Leontina Banica, Marius Surleac, Ovidiu Vlaicu, Petre Milu, Robert Hohan, Simona Paraschiv, Dan Otelea		EPI_ISL_5105903	Department of Public Health Iasi		hCoV-19/Romania/IS-31116/2021	National Institute of Infectious Diseases-Prof. Dr. Matei Bals Molecular Diagnostics Laboratory
Corina Casangiu, Leontina Banica, Marius Surleac, Ovidiu Vlaicu, Petre Milu, Robert Hohan, Simona Paraschiv, Dan Otelea		EPI_ISL_5105904	Department of Public Health Iasi		hCoV-19/Romania/IS-31117/2021	National Institute of Infectious Diseases-Prof. Dr. Matei Bals Molecular Diagnostics Laboratory
Corina Casangiu, Leontina Banica, Marius Surleac, Ovidiu Vlaicu, Petre Milu, Robert Hohan, Simona Paraschiv, Dan Otelea		EPI_ISL_5105905	Department of Public Health Iasi		hCoV-19/Romania/IS-31118/2021	National Institute of Infectious Diseases-Prof. Dr. Matei Bals Molecular Diagnostics Laboratory
Corina Casangiu, Leontina Banica, Marius Surleac, Ovidiu Vlaicu, Petre Milu, Robert Hohan, Simona Paraschiv, Dan Otelea		EPI_ISL_5105909	Department of Public Health Iasi		hCoV-19/Romania/IS-31122/2021	National Institute of Infectious Diseases-Prof. Dr. Matei Bals Molecular Diagnostics Laboratory
Corina Casangiu, Leontina Banica, Marius Surleac, Ovidiu Vlaicu, Petre Milu, Robert Hohan, Simona Paraschiv, Dan Otelea		EPI_ISL_5105913	Department of Public Health Iasi		hCoV-19/Romania/IS-31126/2021	National Institute of Infectious Diseases-Prof. Dr. Matei Bals Molecular Diagnostics Laboratory
Corina Casangiu, Leontina Banica, Marius Surleac, Ovidiu Vlaicu, Petre Milu, Robert Hohan, Simona Paraschiv, Dan Otelea		EPI_ISL_5105914	Department of Public Health Braila		hCoV-19/Romania/BR-30224/2021	National Institute of Infectious Diseases-Prof. Dr. Matei Bals Molecular Diagnostics Laboratory
Corina Casangiu, Leontina Banica, Marius Surleac, Ovidiu Vlaicu, Petre Milu, Robert Hohan, Simona Paraschiv, Dan Otelea		EPI_ISL_5105985	Department of Public Health Iasi		hCoV-19/Romania/IS-31145/2021	National Institute of Infectious Diseases-Prof. Dr. Matei Bals Molecular Diagnostics Laboratory
Corina Casangiu, Leontina Banica, Marius Surleac, Ovidiu Vlaicu, Petre Milu, Robert Hohan, Simona Paraschiv, Dan Otelea		EPI_ISL_5105986	Department of Public Health Iasi		hCoV-19/Romania/IS-31146/2021	National Institute of Infectious Diseases-Prof. Dr. Matei Bals Molecular Diagnostics Laboratory
Luiza Ustea, Nicoleta Paraschiv, Sorin Dinu, Carmen Cherciu, Mihaela Oprea, Mihaela Lazar		EPI_ISL_6575126	Cantacuzino National Military-Medical Institute, Viral Respiratory Infections Laboratory		hCoV-19/Romania/DB-482877/2021	Cantacuzino National Military-Medical Institute, Viral Respiratory Infections Laboratory
Luiza Ustea, Nicoleta Paraschiv, Sorin Dinu, Carmen Cherciu, Mihaela Oprea, Mihaela Lazar		EPI_ISL_6575054	Cantacuzino National Military-Medical Institute, Viral Respiratory Infections Laboratory		hCoV-19/Romania/PH-482288/2021	Cantacuzino National Military-Medical Institute, Viral Respiratory Infections Laboratory
Luiza Ustea, Nicoleta Paraschiv, Sorin Dinu, Carmen Cherciu, Mihaela Oprea, Mihaela Lazar		EPI_ISL_6575055	Cantacuzino National Military-Medical Institute, Viral Respiratory Infections Laboratory		hCoV-19/Romania/PH-482294/2021	Cantacuzino National Military-Medical Institute, Viral Respiratory Infections Laboratory
Luiza Ustea, Nicoleta Paraschiv, Sorin Dinu, Carmen Cherciu, Mihaela Oprea, Mihaela Lazar		EPI_ISL_6575057	Cantacuzino National Military-Medical Institute, Viral Respiratory Infections Laboratory		hCoV-19/Romania/PH-482300/2021	Cantacuzino National Military-Medical Institute, Viral Respiratory Infections Laboratory
Luiza Ustea, Nicoleta Paraschiv, Sorin Dinu, Carmen Cherciu, Mihaela Oprea, Mihaela Lazar		EPI_ISL_6575058	Cantacuzino National Military-Medical Institute, Viral Respiratory Infections Laboratory		hCoV-19/Romania/PH-482302/2021	Cantacuzino National Military-Medical Institute, Viral Respiratory Infections Laboratory
Luiza Ustea, Nicoleta Paraschiv, Sorin Dinu, Carmen Cherciu, Mihaela Oprea, Mihaela Lazar		EPI_ISL_6575063	Cantacuzino National Military-Medical Institute, Viral Respiratory Infections Laboratory		hCoV-19/Romania/DB-482342/2021	Cantacuzino National Military-Medical Institute, Viral Respiratory Infections Laboratory
Luiza Ustea, Nicoleta Paraschiv, Sorin Dinu, Carmen Cherciu, Mihaela Oprea, Mihaela Lazar		EPI_ISL_6575064	Cantacuzino National Military-Medical Institute, Viral Respiratory Infections Laboratory		hCoV-19/Romania/DB-482346/2021	Cantacuzino National Military-Medical Institute, Viral Respiratory Infections Laboratory
Luiza Ustea, Nicoleta Paraschiv, Sorin Dinu, Carmen Cherciu, Mihaela Oprea, Mihaela Lazar		EPI_ISL_6575065	Cantacuzino National Military-Medical Institute, Viral Respiratory Infections Laboratory		hCoV-19/Romania/B-482354/2021	Cantacuzino National Military-Medical Institute, Viral Respiratory Infections Laboratory
Luiza Ustea, Nicoleta Paraschiv, Sorin Dinu, Carmen Cherciu, Mihaela Oprea, Mihaela Lazar		EPI_ISL_6575066	Cantacuzino National Military-Medical Institute, Viral Respiratory Infections Laboratory		hCoV-19/Romania/PH-482423/2021	Cantacuzino National Military-Medical Institute, Viral Respiratory Infections Laboratory
Luiza Ustea, Nicoleta Paraschiv, Sorin Dinu, Carmen Cherciu, Mihaela Oprea, Mihaela Lazar		EPI_ISL_6575067	Cantacuzino National Military-Medical Institute, Viral Respiratory Infections Laboratory		hCoV-19/Romania/PH-482450/2021	Cantacuzino National Military-Medical Institute, Viral Respiratory Infections Laboratory
Luiza Ustea, Nicoleta Paraschiv, Sorin Dinu, Carmen Cherciu, Mihaela Oprea, Mihaela Lazar		EPI_ISL_6575068	Cantacuzino National Military-Medical Institute, Viral Respiratory Infections Laboratory		hCoV-19/Romania/PH-482498/2021	Cantacuzino National Military-Medical Institute, Viral Respiratory Infections Laboratory
Luiza Ustea, Nicoleta Paraschiv, Sorin Dinu, Carmen Cherciu, Mihaela Oprea, Mihaela Lazar		EPI_ISL_6575069	Cantacuzino National Military-Medical Institute, Viral Respiratory Infections Laboratory		hCoV-19/Romania/PH-482501/2021	Cantacuzino National Military-Medical Institute, Viral Respiratory Infections Laboratory
Luiza Ustea, Nicoleta Paraschiv, Sorin Dinu, Carmen Cherciu, Mihaela Oprea, Mihaela Lazar		EPI_ISL_6575074	Cantacuzino National Military-Medical Institute, Viral Respiratory Infections Laboratory		hCoV-19/Romania/DB-482807/2021	Cantacuzino National Military-Medical Institute, Viral Respiratory Infections Laboratory
Luiza Ustea, Nicoleta Paraschiv, Sorin Dinu, Carmen Cherciu, Mihaela Oprea, Mihaela Lazar		EPI_ISL_6575077	Cantacuzino National Military-Medical Institute, Viral Respiratory Infections Laboratory		hCoV-19/Romania/DB-482879/2021	Cantacuzino National Military-Medical Institute, Viral Respiratory Infections Laboratory
Luiza Ustea, Nicoleta Paraschiv, Sorin Dinu, Carmen Cherciu, Mihaela Oprea, Mihaela Lazar		EPI_ISL_6575080	Cantacuzino National Military-Medical Institute, Viral Respiratory Infections Laboratory		hCoV-19/Romania/DB-482884/2021	Cantacuzino National Military-Medical Institute, Viral Respiratory Infections Laboratory
Luiza Ustea, Nicoleta Paraschiv, Sorin Dinu, Carmen Cherciu, Mihaela Oprea, Mihaela Lazar		EPI_ISL_6575081	Cantacuzino National Military-Medical Institute, Viral Respiratory Infections Laboratory		hCoV-19/Romania/DB-482887/2021	Cantacuzino National Military-Medical Institute, Viral Respiratory Infections Laboratory
Luiza Ustea, Nicoleta Paraschiv, Sorin Dinu, Carmen Cherciu, Mihaela Oprea, Mihaela Lazar		EPI_ISL_6575083	Cantacuzino National Military-Medical Institute, Viral Respiratory Infections Laboratory		hCoV-19/Romania/DB-482889/2021	Cantacuzino National Military-Medical Institute, Viral Respiratory Infections Laboratory
Luiza Ustea, Nicoleta Paraschiv, Sorin Dinu, Carmen Cherciu, Mihaela Oprea, Mihaela Lazar		EPI_ISL_6575085	Cantacuzino National Military-Medical Institute, Viral Respiratory Infections Laboratory		hCoV-19/Romania/PH-483095/2021	Cantacuzino National Military-Medical Institute, Viral Respiratory Infections Laboratory
Luiza Ustea, Nicoleta Paraschiv, Sorin Dinu, Carmen Cherciu, Mihaela Oprea, Mihaela Lazar		EPI_ISL_6575087	Cantacuzino National Military-Medical Institute, Viral Respiratory Infections Laboratory		hCoV-19/Romania/PH-483118/2021	Cantacuzino National Military-Medical Institute, Viral Respiratory Infections Laboratory
Luiza Ustea, Nicoleta Paraschiv, Sorin Dinu, Carmen Cherciu, Mihaela Oprea, Mihaela Lazar		EPI_ISL_6575089	Cantacuzino National Military-Medical Institute, Viral Respiratory Infections Laboratory		hCoV-19/Romania/PH-483126/2021	Cantacuzino National Military-Medical Institute, Viral Respiratory Infections Laboratory
Luiza Ustea, Nicoleta Paraschiv, Sorin Dinu, Carmen Cherciu, Mihaela Oprea, Mihaela Lazar		EPI_ISL_6575092	Cantacuzino National Military-Medical Institute, Viral Respiratory Infections Laboratory		hCoV-19/Romania/PH-483141/2021	Cantacuzino National Military-Medical Institute, Viral Respiratory Infections Laboratory
Luiza Ustea, Nicoleta Paraschiv, Sorin Dinu, Carmen Cherciu, Mihaela Oprea, Mihaela Lazar		EPI_ISL_6575093	Cantacuzino National Military-Medical Institute, Viral Respiratory Infections Laboratory		hCoV-19/Romania/PH-483143/2021	Cantacuzino National Military-Medical Institute, Viral Respiratory Infections Laboratory
Luiza Ustea, Nicoleta Paraschiv, Sorin Dinu, Carmen Cherciu, Mihaela Oprea, Mihaela Lazar		EPI_ISL_6575095	Cantacuzino National Military-Medical Institute, Viral Respiratory Infections Laboratory		hCoV-19/Romania/PH-483160/2021	Cantacuzino National Military-Medical Institute, Viral Respiratory Infections Laboratory
Luiza Ustea, Nicoleta Paraschiv, Sorin Dinu, Carmen Cherciu, Mihaela Oprea, Mihaela Lazar		EPI_ISL_6575096	Cantacuzino National Military-Medical Institute, Viral Respiratory Infections Laboratory		hCoV-19/Romania/PH-483167/2021	Cantacuzino National Military-Medical Institute, Viral Respiratory Infections Laboratory
Luiza Ustea, Nicoleta Paraschiv, Sorin Dinu, Carmen Cherciu, Mihaela Oprea, Mihaela Lazar		EPI_ISL_6575105	Cantacuzino National Military-Medical Institute, Viral Respiratory Infections Laboratory		hCoV-19/Romania/PH-483420/2021	Cantacuzino National Military-Medical Institute, Viral Respiratory Infections Laboratory
Luiza Ustea, Nicoleta Paraschiv, Sorin Dinu, Carmen Cherciu, Mihaela Oprea, Mihaela Lazar		EPI_ISL_6575097	Cantacuzino National Military-Medical Institute, Viral Respiratory Infections Laboratory		hCoV-19/Romania/PH-483188/2021	Cantacuzino National Military-Medical Institute, Viral Respiratory Infections Laboratory
Luiza Ustea, Nicoleta Paraschiv, Sorin Dinu, Carmen Cherciu, Mihaela Oprea, Mihaela Lazar		EPI_ISL_6575099	Cantacuzino National Military-Medical Institute, Viral Respiratory Infections Laboratory		hCoV-19/Romania/DB-483211/2021	Cantacuzino National Military-Medical Institute, Viral Respiratory Infections Laboratory
Luiza Ustea, Nicoleta Paraschiv, Sorin Dinu, Carmen Cherciu, Mihaela Oprea, Mihaela Lazar		EPI_ISL_6575100	Cantacuzino National Military-Medical Institute, Viral Respiratory Infections Laboratory		hCoV-19/Romania/DB-483217/2021	Cantacuzino National Military-Medical Institute, Viral Respiratory Infections Laboratory
Luiza Ustea, Nicoleta Paraschiv, Sorin Dinu, Carmen Cherciu, Mihaela Oprea, Mihaela Lazar		EPI_ISL_6575104	Cantacuzino National Military-Medical Institute, Viral Respiratory Infections Laboratory		hCoV-19/Romania/SV-483307/2021	Cantacuzino National Military-Medical Institute, Viral Respiratory Infections Laboratory
Luiza Ustea, Nicoleta Paraschiv, Sorin Dinu, Carmen Cherciu, Mihaela Oprea, Mihaela Lazar		EPI_ISL_6575113	Cantacuzino National Military-Medical Institute, Viral Respiratory Infections Laboratory		hCoV-19/Romania/PH-483489/2021	Cantacuzino National Military-Medical Institute, Viral Respiratory Infections Laboratory
Luiza Ustea, Nicoleta Paraschiv, Sorin Dinu, Carmen Cherciu, Mihaela Oprea, Mihaela Lazar		EPI_ISL_6575114	Cantacuzino National Military-Medical Institute, Viral Respiratory Infections Laboratory		hCoV-19/Romania/PH-483516/2021	Cantacuzino National Military-Medical Institute, Viral Respiratory Infections Laboratory
Luiza Ustea, Nicoleta Paraschiv, Sorin Dinu, Carmen Cherciu, Mihaela Oprea, Mihaela Lazar		EPI_ISL_6575115	Cantacuzino National Military-Medical Institute, Viral Respiratory Infections Laboratory		hCoV-19/Romania/CV-483525/2021	Cantacuzino National Military-Medical Institute, Viral Respiratory Infections Laboratory
Luiza Ustea, Nicoleta Paraschiv, Sorin Dinu, Carmen Cherciu, Mihaela Oprea, Mihaela Lazar		EPI_ISL_6575117	Cantacuzino National Military-Medical Institute, Viral Respiratory Infections Laboratory		hCoV-19/Romania/CT-483534/2021	Cantacuzino National Military-Medical Institute, Viral Respiratory Infections Laboratory
Luiza Ustea, Nicoleta Paraschiv, Sorin Dinu, Carmen Cherciu, Mihaela Oprea, Mihaela Lazar		EPI_ISL_6575118	Cantacuzino National Military-Medical Institute, Viral Respiratory Infections Laboratory		hCoV-19/Romania/CT-483537/2021	Cantacuzino National Military-Medical Institute, Viral Respiratory Infections Laboratory
Luiza Ustea, Nicoleta Paraschiv, Sorin Dinu, Carmen Cherciu, Mihaela Oprea, Mihaela Lazar		EPI_ISL_6575121	Cantacuzino National Military-Medical Institute, Viral Respiratory Infections Laboratory		hCoV-19/Romania/PH-483560/2021	Cantacuzino National Military-Medical Institute, Viral Respiratory Infections Laboratory
Luiza Ustea, Nicoleta Paraschiv, Sorin Dinu, Carmen Cherciu, Mihaela Oprea, Mihaela Lazar		EPI_ISL_6575123	Cantacuzino National Military-Medical Institute, Viral Respiratory Infections Laboratory		hCoV-19/Romania/B-483586/2021	Cantacuzino National Military-Medical Institute, Viral Respiratory Infections Laboratory
Luiza Ustea, Nicoleta Paraschiv, Sorin Dinu, Carmen Cherciu, Mihaela Oprea, Mihaela Lazar		EPI_ISL_7967568	Cantacuzino National Military-Medical Institute, Viral Respiratory Infections Laboratory		hCoV-19/Romania/PH_487009/2021	Cantacuzino National Military-Medical Institute, Viral Respiratory Infections Laboratory
Corina Casangiu, Leontina Banica, Marius Surleac, Ovidiu Vlaicu, Petre Milu, Robert Hohan, Simona Paraschiv, Dan Otelea		EPI_ISL_7405429	Department of Public Health Bucharest		hCoV-19/Romania/B-36553/2021	National Institute of Infectious Diseases-Prof. Dr. Matei Bals Molecular Diagnostics Laboratory
Lobiuc Andrei, Gheorghita Puscaselu Roxana		EPI_ISL_6595182	Molecular Biology Lab, Suceava County Emergency Hospital		hCoV-19/Romania/SV_SJU_46006/2021	Stefan cel Mare University Metagenomics Lab
Lobiuc Andrei, Gheorghita Puscaselu Roxana		EPI_ISL_6595189	Molecular Biology Lab, Suceava County Emergency Hospital		hCoV-19/Romnaia/SV_SJU_46014/2021	Stefan cel Mare University Metagenomics Lab
Lobiuc Andrei, Gheorghita Puscaselu Roxana		EPI_ISL_6595192	Molecular Biology Lab, Suceava County Emergency Hospital		hCoV-19/Romania/SV_SJU_46024/2021	Stefan cel Mare University Metagenomics Lab
Lobiuc Andrei, Gheorghita Puscaselu Roxana		EPI_ISL_6595200	Molecular Biology Lab, Suceava County Emergency Hospital		hCoV-19/Romania/SV_SJU_46195/2021	Stefan cel Mare University Metagenomics Lab
Lobiuc Andrei, Gheorghita Puscaselu Roxana		EPI_ISL_6595201	Molecular Biology Lab, Suceava County Emergency Hospital		hCoV-19/Romania/SV_SJU_46202/2021	Stefan cel Mare University Metagenomics Lab
Lobiuc Andrei, Gheorghita Puscaselu Roxana		EPI_ISL_6595209	Molecular Biology Lab, Suceava County Emergency Hospital		hCoV-19/Romania/SV_SJU_45919/2021	Stefan cel Mare University Metagenomics Lab
Lobiuc Andrei, Gheorghita Puscaselu Roxana		EPI_ISL_6595211	Molecular Biology Lab, Suceava County Emergency Hospital		hCoV-19/Romania/SV_SJU_45925/2021	Stefan cel Mare University Metagenomics Lab
Lobiuc Andrei, Gheorghita Puscaselu Roxana		EPI_ISL_6595212	Molecular Biology Lab, Suceava County Emergency Hospital		hCoV-19/Romania/SV_SJU_45926/2021	Stefan cel Mare University Metagenomics Lab
Lobiuc Andrei, Gheorghita Puscaselu Roxana		EPI_ISL_6595233	Molecular Biology Lab, Suceava County Emergency Hospital		hCoV-19/Romania/SV_SJU_46303/2021	Stefan cel Mare University Metagenomics Lab
Lobiuc Andrei, Gheorghita Puscaselu Roxana		EPI_ISL_6595234	Molecular Biology Lab, Suceava County Emergency Hospital		hCoV-19/Romania/SV_SJU_46323/2021	Stefan cel Mare University Metagenomics Lab
Lobiuc Andrei, Gheorghita Puscaselu Roxana		EPI_ISL_6595238	Molecular Biology Lab, Suceava County Emergency Hospital		hCoV-19/Romania/SV_SJU_46428/2021	Stefan cel Mare University Metagenomics Lab
Lobiuc Andrei, Gheorghita Puscaselu Roxana		EPI_ISL_6595462	Molecular Biology Lab, Suceava County Emergency Hospital		hCoV-19/Romania/SV_SJU_44201/2021	Stefan cel Mare University Metagenomics Lab
Lobiuc Andrei, Gheorghita Puscaselu Roxana		EPI_ISL_6595466	Molecular Biology Lab, Suceava County Emergency Hospital		hCoV-19/Romania/SV_SJU_44384/2021	Stefan cel Mare University Metagenomics Lab
Lobiuc Andrei, Gheorghita Puscaselu Roxana		EPI_ISL_6595474	Molecular Biology Lab, Suceava County Emergency Hospital		hCoV-19/Romania/SV_SJU_44764/2021	Stefan cel Mare University Metagenomics Lab
Lobiuc Andrei, Gheorghita Puscaselu Roxana		EPI_ISL_6595476	Molecular Biology Lab, Suceava County Emergency Hospital		hCoV-19/Romania/SV_SJU_45051/2021	Stefan cel Mare University Metagenomics Lab
Lobiuc Andrei, Gheorghita Puscaselu Roxana		EPI_ISL_6595478	Molecular Biology Lab, Suceava County Emergency Hospital		hCoV-19/Romania/SV_SJU_45082/2021	Stefan cel Mare University Metagenomics Lab
Lobiuc Andrei, Gheorghita Puscaselu Roxana		EPI_ISL_6595480	Molecular Biology Lab, Suceava County Emergency Hospital		hCoV-19/Romania/SV_SJU_45123/2021	Stefan cel Mare University Metagenomics Lab
Lobiuc Andrei, Gheorghita Puscaselu Roxana		EPI_ISL_6595481	Molecular Biology Lab, Suceava County Emergency Hospital		hCoV-19/Romania/SV_SJU_45286/2021	Stefan cel Mare University Metagenomics Lab
Lobiuc Andrei, Gheorghita Puscaselu Roxana		EPI_ISL_6595489	Molecular Biology Lab, Suceava County Emergency Hospital		hCoV-19/Romania/SV_SJU_45480/2021	Stefan cel Mare University Metagenomics Lab
Lobiuc Andrei, Gheorghita Puscaselu Roxana		EPI_ISL_6595494	Molecular Biology Lab, Suceava County Emergency Hospital		hCoV-19/Romania/SV_SJU_45685/2021	Stefan cel Mare University Metagenomics Lab
Lobiuc Andrei, Gheorghita Puscaselu Roxana		EPI_ISL_6595495	Molecular Biology Lab, Suceava County Emergency Hospital		hCoV-19/Romania/SV_SJU_45742/2021	Stefan cel Mare University Metagenomics Lab
Lobiuc Andrei, Gheorghita Puscaselu Roxana		EPI_ISL_6595507	Molecular Biology Lab, Suceava County Emergency Hospital		hCoV-19/Romania/SV_SJU_45052/2021	Stefan cel Mare University Metagenomics Lab
Lobiuc Andrei, Gheorghita Puscaselu Roxana		EPI_ISL_6595513	Molecular Biology Lab, Suceava County Emergency Hospital		hCoV-19/Romania/SV_SJU_45532/2021	Stefan cel Mare University Metagenomics Lab
Lobiuc Andrei, Gheorghita Puscaselu Roxana		EPI_ISL_6595516	Molecular Biology Lab, Suceava County Emergency Hospital		hCoV-19/Romania/SV_SJU_45599/2021	Stefan cel Mare University Metagenomics Lab
Lobiuc Andrei, Gheorghita Puscaselu Roxana		EPI_ISL_6595488	Molecular Biology Lab, Suceava County Emergency Hospital		hCoV-19/Romania/SV_SJU_45452/2021	Stefan cel Mare University Metagenomics Lab
Lobiuc Andrei, Gheorghita Puscaselu Roxana		EPI_ISL_6595237	Molecular Biology Lab, Suceava County Emergency Hospital		hCoV-19/Romania/SV_SJU_46412/2021	Stefan cel Mare University Metagenomics Lab
Lobiuc Andrei, Gheorghita Puscaselu Roxana		EPI_ISL_6595226	Molecular Biology Lab, Suceava County Emergency Hospital		hCoV-19/Romania/SV_SJU_46250/2021	Stefan cel Mare University Metagenomics Lab
Luiza Ustea, Nicoleta Paraschiv, Sorin Dinu, Carmen Cherciu, Mihaela Oprea, Mihaela Lazar		EPI_ISL_5115032	Cantacuzino National Military-Medical Institute, Viral Respiratory Infections Laboratory		hCoV-19/Romania/AG-471064/2021	Cantacuzino National Military-Medical Institute, Viral Respiratory Infections Laboratory
Luiza Ustea, Nicoleta Paraschiv, Sorin Dinu, Carmen Cherciu, Mihaela Oprea, Mihaela Lazar		EPI_ISL_6482433	Clinical Emergency County Hospital, Craiova		hCoV-19/Romania/DJ-481993/2021	Cantacuzino National Military-Medical Institute, Viral Respiratory Infections Laboratory
Luiza Ustea, Nicoleta Paraschiv, Sorin Dinu, Carmen Cherciu, Mihaela Oprea, Mihaela Lazar		EPI_ISL_5115059	Cantacuzino National Military-Medical Institute, Viral Respiratory Infections Laboratory		hCoV-19/Romania/DB-471368/2021	Cantacuzino National Military-Medical Institute, Viral Respiratory Infections Laboratory
Luiza Ustea, Nicoleta Paraschiv, Sorin Dinu, Carmen Cherciu, Mihaela Oprea, Mihaela Lazar		EPI_ISL_5115066	Cantacuzino National Military-Medical Institute, Viral Respiratory Infections Laboratory		hCoV-19/Romania/PH-471515/2021	Cantacuzino National Military-Medical Institute, Viral Respiratory Infections Laboratory
Luiza Ustea, Nicoleta Paraschiv, Sorin Dinu, Carmen Cherciu, Mihaela Oprea, Mihaela Lazar		EPI_ISL_5115077	Cantacuzino National Military-Medical Institute, Viral Respiratory Infections Laboratory		hCoV-19/Romania/AG-471747/2021	Cantacuzino National Military-Medical Institute, Viral Respiratory Infections Laboratory
Luiza Ustea, Nicoleta Paraschiv, Sorin Dinu, Carmen Cherciu, Mihaela Oprea, Mihaela Lazar		EPI_ISL_5115071	Cantacuzino National Military-Medical Institute, Viral Respiratory Infections Laboratory		hCoV-19/Romania/IS-471701/2021	Cantacuzino National Military-Medical Institute, Viral Respiratory Infections Laboratory
Luiza Ustea, Nicoleta Paraschiv, Sorin Dinu, Carmen Cherciu, Mihaela Oprea, Mihaela Lazar		EPI_ISL_5115088	Cantacuzino National Military-Medical Institute, Viral Respiratory Infections Laboratory		hCoV-19/Romania/PH-471870/2021	Cantacuzino National Military-Medical Institute, Viral Respiratory Infections Laboratory
Luiza Ustea, Nicoleta Paraschiv, Sorin Dinu, Carmen Cherciu, Mihaela Oprea, Mihaela Lazar		EPI_ISL_5115084	Cantacuzino National Military-Medical Institute, Viral Respiratory Infections Laboratory		hCoV-19/Romania/DB-471766/2021	Cantacuzino National Military-Medical Institute, Viral Respiratory Infections Laboratory
Luiza Ustea, Nicoleta Paraschiv, Sorin Dinu, Carmen Cherciu, Mihaela Oprea, Mihaela Lazar		EPI_ISL_5115089	Cantacuzino National Military-Medical Institute, Viral Respiratory Infections Laboratory		hCoV-19/Romania/PH-471871/2021	Cantacuzino National Military-Medical Institute, Viral Respiratory Infections Laboratory
Luiza Ustea, Nicoleta Paraschiv, Sorin Dinu, Carmen Cherciu, Mihaela Oprea, Mihaela Lazar		EPI_ISL_5115020	Clinical Emergency County Hospital, Craiova		hCoV-19/Romania/CJ-470558/2021	Cantacuzino National Military-Medical Institute, Viral Respiratory Infections Laboratory
Luiza Ustea, Nicoleta Paraschiv, Sorin Dinu, Carmen Cherciu, Mihaela Oprea, Mihaela Lazar		EPI_ISL_5115023	Clinical Emergency County Hospital, Craiova		hCoV-19/Romania/AG-470901/2021	Cantacuzino National Military-Medical Institute, Viral Respiratory Infections Laboratory
Luiza Ustea, Nicoleta Paraschiv, Sorin Dinu, Carmen Cherciu, Mihaela Oprea, Mihaela Lazar		EPI_ISL_5115037	Cantacuzino National Military-Medical Institute, Viral Respiratory Infections Laboratory		hCoV-19/Romania/PH-471086/2021	Cantacuzino National Military-Medical Institute, Viral Respiratory Infections Laboratory
[truncated: 3,855 more rows]

## Sheet: UA aug-nov
authors	genbankAccession	gisaidEpiIsl	originatingLab	sraAccession	strain	submittingLab
[truncated: 306 more rows]

## Sheet: RU aug-nov
authors	genbankAccession	gisaidEpiIsl	originatingLab	sraAccession	strain	submittingLab
[truncated: 4,480 more rows]

## Sheet: MD aug-nov
authors	genbankAccession	gisaidEpiIsl	originatingLab	sraAccession	strain	submittingLab
[truncated: 92 more rows]

## Sheet: IT aug-nov
authors	genbankAccession	gisaidEpiIsl	originatingLab	sraAccession	strain	submittingLab
[truncated: 27,862 more rows]

[truncated: 10 more sheets: IT feb-may, MD feb-may, RU feb-may, UA feb-may, RO feb-may, DE feb-march, PL feb-march, CZ feb-march, SK feb-march, LT feb-march]
